# Supplementary material for: The reproducibility and predictivity of radiomic features extracted from dynamic contrast-enhanced computed tomography of hepatocellular carcinoma
Source: PLoS One. 2024 Sep 13;19(9):e0310486. doi: 10.1371/journal.pone.0310486 (PMC11398651; doi:10.1371/journal.pone.0310486)
Supplement: S1 File — (CSV) [file pone.0310486.s001.csv]

Radiologist	Patient.ID	Time.Offset..Seconds.	Sequence	Phase	X.DWF_Z_D.Para_1	X.DWF_Z_DVH.Para_1	X.DWF_Z_H.Para_1	X.DWF_Z_L.Para_1	X.DWF_Z_LD.Para_1	X.DWF_Z_LDVH.Para_1	X.DWF_Z_LH.Para_1	X.DWF_Z_LL.Para_1	X.DWF_Z_LLD.Para_1	X.DWF_Z_LLDVH.Para_1	X.DWF_Z_LLH.Para_1	X.DWF_Z_LLL.Para_1	X.DWF_Z_LLV.Para_1	X.DWF_Z_LV.Para_1	X.DWF_Z_V.Para_1	X.DWT1_HH.Para_1	X.DWT1_HL.Para_1	X.DWT1_LH.Para_1	X.DWT1_LL.Para_1	X.DWT2_HH.Para_1	X.DWT2_HL.Para_1	X.DWT2_LH.Para_1	X.DWT2_LL.Para_1	X.Eccentricity.Para_1	X.Gabor_Max_Z_Boundary_.Para_1	X.Gabor_Max_Z.Para_1	X.Gabor_Mean_Z_Boundary_.Para_1	X.Gabor_Mean_Z.Para_1	X.Gabor_Median_Z_Boundary_.Para_1	X.Gabor_Median_Z.Para_1	X.Gabor_Min_Z_Boundary_.Para_1	X.Gabor_Min_Z.Para_1	X.Gabor_sum_Z_Boundary_.Para_1	X.Gabor_sum_Z.Para_1	X.GLCM_ASM.Para_1	X.GLCM_Cluster_Tendency.Para_1	X.GLCM_Contrast.Para_1	X.GLCM_Correlation.Para_1	X.GLCM_Diff_Entropy.Para_1	X.GLCM_Diff_Variance.Para_1	X.GLCM_Entropy.Para_1	X.GLCM_Homogeneity.Para_1	X.GLCM_IDM.Para_1	X.GLCM_IMC1.Para_1	X.GLCM_IMC2.Para_1
Radiologist 1	BAMNF	0	BAMNF0	NCE	0	0	0	0	0	0	0	0	0	0	0	0	0	0	0	237.119226	621.886056	441.882499	21659166961	774.683265	4364.48901	1798.325401	1.02e+12	0.735914	476.707284	38.576625	1249.077345	0.049306	884.70716	1250.877418	1250.877418	1646.724512	2028.647698	0.605138	0.004382	0	571.482214	6.58243	4	2	1	1	0	0	0
Radiologist 1	BAMNF	2	BAMNF2	NCE	211.227261	1039.460544	481.937773	61924.23857	789.694709	5012.972123	2570.786884	244353.0021	5428.589989	36717.29154	19436.7998	951886.4723	11851.90174	1652.49053	346.295509	9964.682232	28517.12209	16448.49541	1.08e+11	35842.14819	155560.5085	76473.82523	7.53e+12	0.686514	19633.75204	27.016971	50627.46939	0.011154	38000.57953	56664.80238	56664.80238	174.78207	105770.5187	0.011031	0.000611	-0.318687	612.528646	0.007637	3764.534535	63.589552	0.750448	0.085849	0.6227	2.280758	2.776082
Radiologist 1	BAMNF	3	BAMNF3	NCE	203.794185	1057.207534	503.610201	62274.27221	770.101107	5137.17945	2691.374775	246412.5636	5376.147016	37422.63933	20009.5795	959784.2718	12036.91281	1675.703567	349.803148	9267.484716	37766.24868	18800.99509	1.03e+11	34357.55841	194898.1672	73663.23638	9.46e+12	0.545086	19706.352	25.743177	52052.05129	0.014963	39492.05651	60044.55856	60044.55856	231.159196	116367.7797	0.009655	0.000613	-0.348155	632.817481	0.007376	3719.94027	63.312774	0.747995	0.079928	0.636657	2.382512	2.888677
Radiologist 1	BAMNF	5	BAMNF5	NCE	201.746721	1074.269331	520.446746	65285.6523	685.074296	5354.057242	2874.82176	258350.661	4426.541932	39050.05743	21481.85213	1006803.231	13141.66337	1794.161186	352.075863	9189.768216	26539.2396	21555.44603	1.12e+11	33428.76011	177118.7746	94622.72735	1.05e+13	0.545086	17349.72359	29.997695	49514.42253	0.011309	40593.35487	57310.06266	57310.06266	192.983393	112861.682	0.011443	0.000614	-0.368543	623.646105	0.007486	3790.393521	64.025758	0.732512	0.065635	0.715512	2.539384	3.078946
Radiologist 1	BAMNF	7	BAMNF7	E-AP	223.65449	1073.151252	482.349982	62624.89907	851.635126	5144.510823	2565.236593	247853.7383	5831.088178	37490.89784	19274.96225	965293.1373	12384.84742	1727.639105	367.14678	10196.3503	28809.1764	20435.19423	1.05e+11	33771.81983	197085.0185	76886.20708	8.1e+12	0.545086	21086.11485	36.407052	52734.83997	0.006208	38768.55392	56828.36323	56828.36323	123.588661	100757.6581	0.014653	0.000635	-0.36695	590.617252	0.00806	3635.687818	62.663825	0.752079	0.072261	0.622655	2.433231	2.929063
Radiologist 1	BAMNF	8	BAMNF8	L-AP	219.603547	1112.784363	531.069422	65634.79577	761.008139	5435.57683	2885.097797	260299.4186	5130.734883	39365.49226	21527.09751	1017525.123	12707.65986	1789.470894	362.111394	9016.491001	31407.63688	25465.42544	1.16e+11	32490.43383	144187.4292	109362.9187	1.01e+13	0.602091	18989.36186	35.707581	48111.61538	0.007017	38150.95306	55925.37297	55925.37297	150.656882	108488.8993	0.0156	0.000639	-0.350904	612.547617	0.007393	3631.830738	62.662082	0.737444	0.069083	0.688892	2.466699	3.006661
Radiologist 1	BAMNF	10	BAMNF10	L-AP	219.726133	1057.752157	498.611971	63472.45399	775.115085	5229.273103	2746.991494	251205.0358	4930.019565	37909.18501	20741.68945	980150.8197	12237.47599	1707.166523	339.414053	10475.80376	31527.06369	16946.83959	1.01e+11	46155.72096	178061.2199	131659.6939	8.9e+12	0.545086	23155.01762	32.891956	51908.36786	0.007268	40999.21037	59618.74193	59618.74193	148.558772	111503.2144	0.015346	0.000605	-0.362511	648.390929	0.006854	3783.551921	63.92444	0.739843	0.068225	0.670325	2.485124	3.014402
Radiologist 1	BAMNF	12	BAMNF12	L-AP	262.536124	1104.47004	457.404897	65948.43131	965.263805	5374.212368	2455.261225	261435.5856	6652.744119	39057.54488	18231.85796	1021369.499	14172.9428	1953.687339	384.52902	11396.59393	28096.25295	26361.40329	1.04e+11	40658.87112	191908.6108	115010.679	7.99e+12	0.495923	25955.82388	19.100255	52470.71236	0.022414	38215.64603	55907.78573	55907.78573	383.83776	92733.89435	0.012476	0.000604	-0.348586	719.797296	0.005689	3899.803513	64.900036	0.713909	0.066359	0.882203	2.566084	3.175229
Radiologist 1	BAMNF	13	BAMNF13	L-AP	224.898342	1050.893517	487.821411	66068.46606	810.06413	5237.328253	2674.132295	261444.8241	5508.706249	38090.10115	19663.38783	1020216.282	12918.00706	1753.131829	338.173764	9876.43573	41422.71874	25950.97962	1.37e+11	34561.62442	147704.9989	89939.64464	8.59e+12	0.677728	21890.2716	12.158732	48649.41021	0.050722	38745.2499	56629.45172	56629.45172	767.879194	107328.7149	0.011254	0.000602	-0.41422	792.706013	0.004823	4256.340368	67.980055	0.700006	0.043017	0.904634	2.901947	3.54621
Radiologist 1	BAMNF	15	BAMNF15	L-AP	182.519677	1027.648471	421.908146	66001.64936	672.433127	5399.09365	2484.050534	261570.9918	4610.171025	39343.84905	18523.43848	1020200.334	16210.23954	2242.609988	423.220648	8101.942736	27719.34451	21890.68754	86594234095	27139.35782	193943.1185	93548.22728	5.89e+12	0.419141	17153.99381	12.410151	56733.20336	0.03185	41384.06753	57922.8911	57922.8911	565.882325	101071.1639	0.013514	0.000568	-0.393864	837.427448	0.004304	4543.820318	70.032803	0.694502	0.052601	1.060037	2.834516	3.493621
Radiologist 1	BAMNF	17	BAMNF17	L-AP	182.860924	1000.429937	480.258369	62759.00736	674.806192	4932.197627	2583.761115	247927.0406	4485.510468	35827.62888	19182.25752	966738.9534	12159.86089	1673.63032	337.310644	8778.696107	29758.60804	30297.78714	1.13e+11	30737.2313	153402.8521	104577.7189	7.33e+12	0.550477	18717.01285	14.251748	52050.31429	0.021595	40756.4772	60630.1405	60630.1405	473.936133	119702.9206	0.021377	0.00053	-0.439269	930.866245	0.003838	4671.775467	71.221182	0.683273	0.031597	0.938354	3.097025	3.786592
Radiologist 1	BAMNF	18	BAMNF18	L-AP	197.127142	916.956442	465.82495	63333.86501	735.656877	4702.855493	2609.37686	250621.6873	5068.001608	34800.62141	19720.34147	976383.4062	10012.27833	1357.821756	254.00435	10278.44024	33436.63663	14640.01867	1.15e+11	33108.57939	203013.5136	86703.16861	6.68e+12	0.510058	23459.78762	10.931237	44149.85169	0.042164	39963.62088	59130.68124	59130.68124	778.966154	124763.234	0.018972	0.00053	-0.433429	975.489084	0.003536	4983.517215	73.420291	0.676733	0.034453	1.237832	3.122116	3.836467
Radiologist 1	BAMNF	20	BAMNF20	L-AP	190.68093	1027.269908	500.155651	64743.43809	688.728748	5064.304765	2682.296375	256136.1196	4594.899716	36394.35022	19781.83242	999722.7582	12017.61808	1693.279643	336.433327	9013.514768	29616.9329	19925.6022	1.11e+11	33057.77028	190757.6634	119701.104	8.23e+12	0.667761	18223.58075	12.179859	48296.19245	0.026779	40234.83531	57501.23478	57501.23478	570.796175	115188.9735	0.024803	0.000497	-0.416977	1058.466145	0.003137	5362.198262	76.110567	0.671367	0.031301	1.113624	3.091177	3.83005
Radiologist 1	BAMNF	22	BAMNF22	L-AP	167.707778	913.697402	365.974765	64777.92332	624.419919	4788.131432	2194.782965	256743.3439	4069.396979	34646.91961	16282.13176	1001983.426	14295.39087	1968.928548	380.01486	8640.072296	20098.69393	16399.32633	73407811830	25318.56168	128264.0458	127984.7491	4.69e+12	0.595106	15760.87881	9.203178	53382.51987	0.061915	36433.59167	53043.18757	53043.18757	1149.945116	89646.83171	0.018394	0.000495	-0.433855	1092.088342	0.002892	5555.360469	77.433982	0.659244	0.028443	1.296309	3.23631	4.010351
Radiologist 1	BAMNF	24	BAMNF24	L-AP	182.717514	1035.287892	513.616419	64084.8999	689.974884	5102.096855	2791.537521	253407.6267	4618.733031	36352.16542	20572.26324	989003.3938	11161.16914	1620.58445	338.953959	8591.264772	31441.39377	28424.19581	61386258795	26754.46954	142654.8909	87603.57523	7.91e+12	0.687174	19516.60082	12.101454	52062.29292	0.026568	40229.91917	61283.3099	61283.3099	597.258941	121492.0529	0.029655	0.000465	-0.463041	1148.911302	0.002824	5700.853634	78.476418	0.677707	0.026858	0.990503	3.257397	3.969737
Radiologist 1	BAMNF	25	BAMNF25	L-AP	183.310771	940.523307	476.936145	63643.2122	707.820695	4776.033766	2696.114385	251514.7857	4952.1697	35451.92458	20457.33869	975996.606	10042.41619	1372.098686	280.276391	10225.79442	37432.49228	15257.39534	1.02e+11	26921.64348	133759.8374	89583.92151	7.06e+12	0.556647	19894.57138	10.019522	46228.14192	0.044147	38525.80043	58455.48215	58455.48215	840.838888	121471.0734	0.027536	0.000489	-0.434829	1121.926307	0.002852	5752.937435	78.66894	0.645825	0.028227	1.466728	3.299884	4.10909
Radiologist 1	BAMNF	27	BAMNF27	L-AP	213.228272	1018.454662	504.800591	62539.95755	800.243452	4911.703027	2696.481776	247234.9044	5528.793299	35604.83958	20162.39375	962783.2022	9913.652538	1414.977799	300.425798	10111.95505	29677.13673	22914.87441	97188505319	43595.39222	198298.1236	97069.47914	8.11e+12	0.556777	21456.49439	8.759323	47271.09533	0.052708	39513.39437	59528.56631	59528.56631	851.477234	122115.5802	0.022492	0.000468	-0.439684	1131.368624	0.002959	5818.491116	79.261664	0.66414	0.024955	1.333108	3.276005	4.063854
Radiologist 1	BAMNF	29	BAMNF29	L-AP	185.244465	1009.869525	483.184627	62415.00137	668.456954	5025.637773	2624.013519	246082.7991	4660.65349	36242.2876	19300.18001	955193.404	12281.45409	1733.1673	341.440433	10946.62323	32318.4047	19412.78157	1.21e+11	36396.48144	155302.0742	108199.4406	7.82e+12	0.568765	18759.21341	9.286557	50855.40225	0.041485	42676.2185	61624.43331	61624.43331	767.4863	126027.7153	0.023396	0.000488	-0.445525	1089.048891	0.002962	5785.710532	78.874703	0.647777	0.025528	1.458217	3.362476	4.179548
Radiologist 1	BAMNF	30	BAMNF30	L-AP	185.550399	1046.675255	528.768192	64270.59596	652.326841	5188.2238	2853.595174	253608.5898	4589.847365	37404.72361	20853.27525	987303.1283	11961.601	1682.301785	332.356663	9041.245699	27935.42816	19937.25142	96168803192	28621.98078	204884.8927	73725.06357	8.22e+12	0.597114	16948.78406	9.528141	48327.98863	0.049618	43508.01083	60942.38945	60942.38945	873.248839	130164.7965	0.02161	0.000488	-0.430367	1079.24207	0.003178	5689.378775	78.368472	0.668426	0.026688	1.36915	3.2038	3.973578
Radiologist 1	BAMNF	32	BAMNF32	L-AP	192.972032	1035.705697	517.110899	63293.31368	753.408138	5029.126636	2724.312689	250319.6681	4986.101284	35947.24225	20008.58277	975458.4157	10952.5582	1551.405809	325.622766	11307.52365	41198.92872	22545.24524	1.07e+11	29094.33264	230510.3371	138634.5681	7.52e+12	0.563886	16554.81807	9.584426	46512.6658	0.057362	40127.29881	59634.32809	59634.32809	828.732937	128957.1627	0.017279	0.00048	-0.410574	1040.365768	0.003308	5729.84879	78.568483	0.673061	0.032987	1.445951	3.0904	3.84396
Radiologist 1	BAMNF	34	BAMNF34	L-AP	167.713037	1068.878131	460.649537	65027.18696	655.813438	5318.563903	2398.367229	256330.0733	4518.403061	38312.05946	17464.91878	1000274.629	16328.73762	2264.383236	440.515556	9739.300585	17276.95237	18061.88449	1.02e+11	31724.94018	113733.5085	217064.9289	8.08e+12	0.547421	14239.14176	9.278303	60392.05276	0.045694	43197.53966	61137.97578	61137.97578	638.94803	109528.6558	0.017245	0.000465	-0.45086	1049.005648	0.003436	5499.384474	77.114011	0.664258	0.025555	1.200274	3.288682	4.045945
Radiologist 1	BAMNF	35	BAMNF35	PVP	226.641991	1001.747385	453.842026	59694.36006	814.166691	4845.827115	2435.540864	235272.2419	5493.608939	35257.83984	18192.14217	913254.4283	11572.08874	1596.119559	321.263367	13435.43167	39103.26449	25988.36893	1.19e+11	49379.92992	196327.0589	98844.75379	1.17e+13	0.547421	25048.96225	9.115307	56075.01478	0.052512	42941.64162	63001.21822	63001.21822	700.219749	114805.8811	0.016941	0.000478	-0.44393	1023.924327	0.003526	5636.310777	77.982976	0.691436	0.031313	1.037476	3.116778	3.805528
Radiologist 1	BAMNF	37	BAMNF37	PVP	226.303287	1031.419924	464.125624	59746.55368	830.031198	4940.30716	2440.515296	235705.4213	5895.264446	35677.41667	18013.2026	914425.1097	11768.94962	1669.760665	340.991012	13446.8253	38978.50204	23190.0629	1.23e+11	38506.33908	201882.3059	135958.8243	8.72e+12	0.48812	22692.68019	12.086063	54242.16291	0.025193	42473.9168	62320.57807	62320.57807	416.364912	118105.3063	0.02356	0.000463	-0.412254	1058.130659	0.003385	5732.834948	78.567812	0.68284	0.034571	1.127034	3.028936	3.744834
Radiologist 1	BAMNF	39	BAMNF39	PVP	216.650361	959.539296	426.771639	59110.90798	767.483875	4751.184261	2374.925694	233095.636	5155.014082	34810.52679	17704.96831	905078.582	11950.5444	1608.774692	316.117295	12284.8599	30460.82581	29784.64814	92318060796	47535.95968	228697.4459	114179.3171	8.67e+12	0.481116	27080.74818	10.372363	61343.35035	0.036263	45327.65441	66115.76025	66115.76025	558.322719	114695.5921	0.01746	0.000465	-0.425104	1047.770705	0.003486	5612.067042	77.754703	0.689729	0.033562	0.983704	3.024145	3.715503
Radiologist 1	BAMNF	41	BAMNF41	PVP	191.796415	1031.917106	444.577009	63271.45059	686.292483	5093.389341	2339.266103	250458.1225	4725.294232	36629.92506	16840.85572	975919.1288	15063.77512	2067.830755	395.543683	11367.62499	26038.04482	20961.72819	92820022987	40202.75701	168590.2813	117296.3561	7.58e+12	0.489281	16385.45251	11.37124	57984.44761	0.031205	43159.37419	60469.8832	60469.8832	489.815207	109525.1851	0.021876	0.000461	-0.445508	1055.287445	0.003267	5486.731302	76.986632	0.683743	0.02964	1.067544	3.148458	3.847065
Radiologist 1	BAMNF	42	BAMNF42	PVP	204.799869	1022.639275	478.855121	61908.0297	753.236026	4983.614019	2584.264113	244595.5689	5114.258046	35976.74217	19307.18422	953608.6244	11555.29991	1646.11388	338.984285	11955.63393	21902.59659	18944.01673	87382513248	35715.36452	166911.6324	85104.15889	8.22e+12	0.547421	21976.33865	10.519013	56733.97748	0.042773	42317.62833	63079.25177	63079.25177	598.748714	116872.7134	0.015073	0.000463	-0.444135	1028.931744	0.003601	5531.669033	77.255209	0.691014	0.030865	0.964628	3.103004	3.788934
Radiologist 1	BAMNF	44	BAMNF44	PVP	231.214377	1008.126117	436.647467	59594.18502	860.397356	4867.586067	2334.9845	235257.1258	5961.039155	35381.61367	17273.49672	911330.9709	12147.0778	1672.204211	340.264273	12820.44267	36873.69856	22202.61294	1.17e+11	40152.43198	144967.0731	193718.1712	1e+13	0.441888	26808.74353	10.90778	57187.59753	0.035353	43737.34213	62264.23168	62264.23168	528.230193	107872.9881	0.020131	0.000458	-0.357586	1048.413001	0.003362	5984.434423	80.044614	0.675262	0.04598	1.171219	2.817046	3.541105
Radiologist 1	BAMNF	46	BAMNF46	PVP	175.353437	1104.290247	504.963458	64752.39842	704.70764	5340.642712	2523.618145	256365.6087	4924.584661	38533.10525	18245.04836	1009554.777	15363.47224	2112.316927	423.973351	10277.13293	20490.22271	23550.60789	88782938417	38429.8327	270305.1603	188597.5845	8.26e+12	0.488392	17168.56959	10.741853	58794.76512	0.040811	43255.90571	65769.22714	65769.22714	571.63013	128318.8087	0.015714	0.000473	-0.423488	997.636319	0.003784	5541.203588	77.234758	0.699653	0.036534	0.851896	2.94264	3.586167
Radiologist 1	BAMNF	47	BAMNF47	PVP	191.675127	999.660713	432.597913	64481.5191	702.464347	5043.636069	2352.705293	254953.2733	4838.498822	36599.46882	17107.71283	989191.6264	14653.25717	1988.466429	375.387672	9076.990648	32538.62449	20765.4875	1.01e+11	33014.46812	117153.483	100276.0486	5.86e+12	0.505029	17870.01792	11.755753	53214.95666	0.032749	39640.03969	57690.07261	57690.07261	493.957141	106460.3592	0.018287	0.000468	-0.437473	1010.063437	0.003583	5457.700135	76.740084	0.667063	0.029714	1.490783	3.251616	4.027784
Radiologist 1	BAMNF	49	BAMNF49	PVP	203.184324	1014.613937	475.126472	61831.17234	747.270456	4944.00051	2563.637205	244370.8327	5072.944074	35670.84827	19134.05533	953567.4724	11463.84887	1633.092848	336.303141	11903.41567	21805.11208	18929.19118	87832822383	35828.39385	166456.8713	85117.85445	8.23e+12	0.547421	21900.98964	11.203906	56652.03726	0.044598	42149.56945	63090.93954	63090.93954	572.65773	117158.694	0.013747	0.000469	-0.429416	984.757725	0.003911	5445.551069	76.590227	0.698883	0.035812	0.91144	2.975772	3.637039
Radiologist 1	BAMNF	51	BAMNF51	PVP	227.590248	1070.150457	468.850559	60398.86522	840.048658	5187.025794	2478.432813	238118.8304	6039.970618	37587.48309	18053.77641	922922.8882	13493.73607	1868.544323	373.70965	13012.43499	32978.95522	23022.29862	97435374034	51082.04692	173860.5936	157779.5066	9.35e+12	0.460581	22926.00698	11.385291	59538.75247	0.033041	45370.97826	65739.54371	65739.54371	483.998717	120954.6629	0.018725	0.00047	-0.375704	994.648054	0.003661	5607.336489	77.587752	0.67879	0.044316	1.35749	2.893947	3.631188
Radiologist 1	BAMNF	52	BAMNF52	PVP	195.386803	1002.780937	476.069532	61348.68998	727.834222	4849.114129	2560.005679	242392.0848	4979.038677	35334.34791	19211.05401	946600.8691	11144.25523	1561.274228	331.324602	9710.193604	29490.24173	19674.69595	83145268752	32163.16134	157848.0881	75562.59545	7.27e+12	0.545086	20545.63645	24.091044	54251.2207	0.007762	41106.73603	62049.94596	62049.94596	165.545894	119151.706	0.036576	0.000472	-0.450188	981.364449	0.003932	5386.032124	76.18942	0.707174	0.037421	0.78507	2.975379	3.57844
Radiologist 1	BAMNF	54	BAMNF54	PVP	183.647337	1042.225941	457.537837	64277.32956	702.191454	5103.768819	2334.734255	254138.2709	4885.681935	36851.78907	16655.16543	989589.9502	15310.94171	2066.84311	401.040767	9301.3573	19552.31484	30519.71305	90378036493	28812.98458	91302.95268	148300.7509	7.64e+12	0.534662	15365.14992	14.024786	53512.86161	0.024435	39844.70089	57692.59166	57692.59166	379.420596	108379.4935	0.018493	0.000471	-0.452337	981.79231	0.003806	5324.151974	75.825494	0.684345	0.033202	1.011839	3.16213	3.856651
Radiologist 1	BAMNF	56	BAMNF56	PVP	184.895627	976.167648	458.296654	60595.12931	702.728832	4802.816888	2456.413415	239331.4825	4684.265336	34744.18218	18307.06917	932817.3641	11752.84767	1643.674641	332.975367	10652.3773	39373.96317	22035.91035	1.19e+11	44464.54455	139612.7098	120562.4893	1.19e+13	0.446999	23094.89097	11.70837	59180.51075	0.034443	44481.76649	65748.05634	65748.05634	508.23035	121536.3129	0.014451	0.000489	-0.420422	959.452356	0.00395	5323.001713	75.730382	0.699945	0.037742	0.960464	2.936246	3.599484
Radiologist 1	BAMNF	58	BAMNF58	PVP	176.567599	1049.957419	449.935508	64516.22503	644.505749	5264.616169	2400.508231	255076.8086	4479.459999	37861.57958	17291.30919	994515.0972	16090.8104	2219.60219	423.454312	10284.34525	21198.41026	17644.23376	99528944034	30425.77722	106522.5096	118015.4281	4.63e+12	0.543325	15551.92806	13.954666	60305.28809	0.02419	43039.43529	60958.0527	60958.0527	383.460327	107669.7066	0.018909	0.000468	-0.447376	989.185842	0.003926	5374.908413	76.170868	0.685434	0.032279	1.017653	3.141143	3.838078
Radiologist 1	BAMNF	59	BAMNF59	PVP	220.033671	980.886463	447.413208	60895.93927	767.820239	4820.382506	2500.076202	240251.8134	5258.298158	34889.80771	18694.54601	938144.2899	10936.96354	1552.486064	313.439584	12257.77929	23137.75457	24195.10809	1.23e+11	35075.06613	162444.2671	107693.5193	9.1e+12	0.54985	25379.76247	9.950439	55495.4867	0.04815	41818.04408	62037.94312	62037.94312	670.049587	111781.0366	0.010509	0.000475	-0.433291	987.644456	0.003984	5415.165981	76.395041	0.702534	0.036753	0.881654	2.979181	3.627847
Radiologist 1	BAMNF	61	BAMNF61	PVP	175.525445	1042.975552	444.576187	64383.20527	643.766124	5256.125724	2394.993122	254197.9607	4472.095028	37782.31595	17235.83606	991641.7258	16074.38487	2217.366478	422.87392	10345.52446	21296.58768	17728.48901	98905171435	30557.14918	106482.5022	118255.0449	4.62e+12	0.543325	15588.86714	11.778207	60419.9753	0.039934	43156.8753	61073.95213	61073.95213	508.487371	107866.9908	0.015446	0.000471	-0.461354	975.771299	0.003957	5320.830374	75.845086	0.68818	0.030792	0.988483	3.204698	3.897573
Radiologist 1	BAMNF	63	BAMNF63	PVP	212.459183	970.91287	453.85518	60772.24232	736.152257	4799.428192	2525.633384	240151.0189	4991.416138	34849.35376	18974.46773	938561.3883	10883.46989	1537.642551	304.598506	11338.55334	29920.97526	24095.78505	1.16e+11	34054.2895	155085.377	100387.8388	9.3e+12	0.548008	24072.96771	19.209913	55497.92316	0.011046	42075.27466	63348.5749	63348.5749	221.855251	118325.4856	0.026459	0.000465	-0.42807	990.964839	0.003962	5403.873105	76.289242	0.699074	0.038145	0.853897	2.938299	3.577853
Radiologist 1	BAMNF	64	BAMNF64	PVP	209.360697	991.606456	446.348352	58831.44575	763.038908	4768.024718	2417.815774	232042.3983	5127.982681	34705.80569	18304.57798	902156.8534	11273.24503	1587.170035	335.897406	12152.69935	35237.5871	22743.19061	1.01e+11	39966.74985	228948.6706	83807.09954	9.37e+12	0.56761	25027.08862	12.13776	60413.51951	0.032983	44588.22259	65972.13766	65972.13766	445.596389	118034.423	0.013721	0.000465	-0.401596	961.745569	0.004084	5560.167753	77.243778	0.71084	0.046426	0.80085	2.786721	3.398562
Radiologist 1	BAMNF	66	BAMNF66	PVP	211.28805	965.560932	451.353406	60630.68493	732.094384	4772.972441	2511.711413	239246.6502	4963.903631	34657.33123	18869.95032	934976.7669	10823.47729	1529.166644	302.919476	11287.32411	29809.74233	24052.7685	1.16e+11	33841.89157	154626.0602	100041.9281	9.32e+12	0.548008	23894.84534	15.312131	55283.24523	0.079209	41865.5586	63293.41132	63293.41132	2335.016112	118712.3095	0.15009	0.001912	-0.441077	919.201593	2.622751	5298.91109	75.569386	0.709415	0.038071	0.786045	2.936141	3.539119
Radiologist 1	BAMNG	0	BAMNG0	NCE	192.865735	869.462738	286.270134	28532.69454	621.694618	4349.168219	1589.417486	109756.2846	4056.169202	32215.14003	12028.33647	407384.0409	16130.63435	2138.056115	390.326869	24922.96745	57940.27152	52518.28917	2.99e+11	66667.92423	252609.3293	318353.1515	1.84e+13	0.728479	57038.38914	16.718117	139861.2588	0.0046	124003.8985	157221.2901	157221.2901	14.574095	292124.2536	0.015556	0.000375	-0.242043	537.414454	0.013294	4607.855788	69.193516	0.868416	0.295005	0.270388	1.320144	1.520656
Radiologist 1	BAMNG	2	BAMNG2	NCE	226.972628	986.361264	389.028533	30204.23116	847.607928	4762.649057	2014.322213	116023.948	5967.761168	35099.66912	15115.69036	429723.9853	14016.21759	1900.718916	370.360103	34231.55541	58049.28592	81914.25845	2.99e+11	75055.87418	301602.6751	228137.9593	1.64e+13	0.760522	62876.05406	21.332753	149020.3295	0.002769	111448.5361	149717.2472	149717.2472	11.602982	237952.2759	0.026903	0.000402	-0.201533	570.025697	0.010647	4560.753682	69.024845	0.827147	0.225735	0.360614	1.50134	1.773107
Radiologist 1	BAMNG	4	BAMNG4	E-AP	225.237695	978.821716	386.054877	30004.39235	841.128983	4726.244325	1998.925139	115325.1829	5922.144802	34831.3743	15000.14906	426484.4052	13909.08044	1886.190203	367.529145	34445.98979	58383.47471	82464.0054	2.96e+11	75344.30379	302503.24	229143.2431	1.64e+13	0.760522	63005.94468	15.136527	149866.2893	0.004575	112155.8578	150547.6089	150547.6089	15.608983	239451.9125	0.021519	0.000381	-0.170544	559.506144	0.011627	4743.783477	70.221045	0.838107	0.288475	0.329923	1.353293	1.592672
Radiologist 1	BAMNG	6	BAMNG6	E-AP	226.667088	985.03347	388.504841	30168.30393	846.466917	4756.237799	2011.610626	115901.8346	5959.727644	35052.41956	15095.34231	429190.9408	13997.3496	1898.160256	369.861541	34291.10665	58013.48386	81758.06719	2.99e+11	75069.88562	301728.9646	227141.3259	1.64e+13	0.760522	62806.65922	21.753933	148395.2207	0.002758	111130.8376	149308.8853	149308.8853	11.524582	237638.4407	0.02519	0.000414	-0.176289	592.251841	0.010743	4584.185127	69.063573	0.837596	0.254745	0.329193	1.364607	1.601561
Radiologist 1	BAMNG	7	BAMNG7	L-AP	225.496242	979.945292	386.498024	30036.00926	842.094504	4731.669515	2001.219677	115450.0305	5928.942749	34871.35675	15017.36752	426973.9606	13925.04648	1888.355334	367.951026	34418.50124	58437.98192	82310.10155	2.97e+11	75240.39368	302370.2693	227688.5278	1.64e+13	0.760522	63063.58378	14.669127	149235.584	0.004383	111762.0095	150142.8414	150142.8414	15.884787	239036.6141	0.022098	0.000409	-0.158901	606.402532	0.009751	4696.004102	69.987943	0.815455	0.24967	0.388381	1.469351	1.764455
Radiologist 1	BAMNG	9	BAMNG9	L-AP	226.492863	984.276334	388.20622	30149.84405	845.816289	4752.581967	2010.064422	115835.4454	5955.146762	35025.47689	15083.73944	428861.0477	13986.59069	1896.701255	369.577251	34468.73233	58613.43452	82624.18683	2.96e+11	75481.84671	304325.318	230119.6959	1.63e+13	0.760522	63310.66195	15.400677	150159.5614	0.004377	112444.2466	150906.7842	150906.7842	16.632036	239997.3519	0.031256	0.000389	-0.255154	640.177237	0.008933	4861.384249	71.359883	0.822579	0.193306	0.374132	1.649385	1.932061
Radiologist 1	BAMNG	11	BAMNG11	L-AP	226.449348	984.087232	388.131637	30146.88823	845.653789	4751.668886	2009.678243	115832.1018	5954.002641	35018.74769	15080.84151	428778.6537	13983.90354	1896.336855	369.506247	35072.61619	59685.62871	84106.39423	2.89e+11	76884.68437	311084.2444	234067.782	1.62e+13	0.760522	64335.14156	6.311226	152698.1214	0.015525	114674.9912	153490.9427	153490.9427	44.214993	244232.3864	0.028716	0.000385	-0.348906	789.706773	0.006306	5397.398018	75.435513	0.806321	0.140221	0.419803	1.99336	2.316264
Radiologist 1	BAMNG	12	BAMNG12	L-AP	226.536394	984.465509	388.280832	30154.69283	845.978853	4753.495398	2010.45075	115850.1413	5956.291322	35032.20867	15086.63848	428943.4734	13989.27887	1897.065795	369.648282	35004.81161	59561.33961	84020.45674	2.89e+11	77043.63717	310210.7315	234402.9796	1.62e+13	0.760522	64146.22715	9.736069	152338.4568	0.008524	114235.2331	153105.5784	153105.5784	30.391805	243599.1728	0.025094	0.000389	-0.299884	788.583898	0.006631	5367.782837	75.163683	0.800913	0.146142	0.449032	1.919383	2.272917
Radiologist 1	BAMNG	14	BAMNG14	L-AP	226.318905	983.520361	387.908059	30129.52251	845.166661	4748.93175	2008.520594	115765.3783	5950.572916	34998.5756	15072.15438	428531.6613	13975.8483	1895.244495	369.293397	35231.96759	59902.13875	84545.99375	2.86e+11	77294.57519	310495.4711	234631.4269	1.61e+13	0.760522	64495.26673	7.972709	152998.7936	0.011201	114648.1365	153788.6686	153788.6686	39.170943	244661.8206	0.025043	0.000393	-0.313651	829.338276	0.005977	5508.023427	76.248813	0.77943	0.120318	0.49726	2.058987	2.450413
Radiologist 1	BAMNG	16	BAMNG16	L-AP	207.878105	903.381665	356.300736	28044.11041	776.301229	4361.981756	1844.86336	107841.0857	5465.711419	32146.83981	13844.05292	399229.3366	12837.07547	1740.817166	339.202824	35123.77858	59610.28097	84082.76013	2.89e+11	76963.68245	309333.5892	233467.0095	1.62e+13	0.760522	64240.81992	8.443822	152464.8841	0.012868	113923.5672	153211.4164	153211.4164	46.067494	243675.0773	0.029709	0.000385	-0.305358	820.36479	0.006142	5330.350103	74.862258	0.805407	0.163179	0.42163	1.872909	2.201507
Radiologist 1	BAMNG	17	BAMNG17	L-AP	226.667088	985.03347	388.504841	30168.30393	846.466917	4756.237799	2011.610626	115898.0487	5959.727644	35052.41956	15095.34231	429175.7974	13997.3496	1898.160256	369.861541	35857.79279	61150.30967	86414.74331	2.78e+11	78839.02741	318471.4146	241715.011	1.59e+13	0.760522	65842.12996	5.179909	156670.7544	0.018859	117125.5079	157083.9098	157083.9098	62.862416	249152.0007	0.027054	0.000358	-0.38418	966.81606	0.004519	6272.21769	81.451224	0.773182	0.100491	0.515893	2.295162	2.696854
Radiologist 1	BAMNG	19	BAMNG19	L-AP	198.514782	891.992819	363.727767	28175.05027	723.211987	4367.387607	1922.811253	108332.8135	4812.086078	32165.12645	14453.05593	401166.1276	12899.98444	1721.364366	329.750271	29564.9317	54592.75512	98139.96077	2.44e+11	114029.1892	350305.17	324697.5627	1.82e+13	0.756531	59369.06293	6.041712	152675.9811	0.020161	116224.1056	157814.2043	157814.2043	69.845221	266535.7921	0.025671	0.000345	-0.309388	936.728016	0.005139	6031.071868	79.581101	0.79265	0.144364	0.444243	1.941739	2.282212
Radiologist 1	BAMNG	21	BAMNG21	L-AP	244.896684	976.100675	392.147767	30804.28292	912.838481	4734.466952	2098.06873	118456.3867	6437.667177	34766.53253	15871.47073	439779.783	12457.39463	1723.55974	339.056224	32647.44855	68468.19899	62531.17572	2.73e+11	96131.99657	367940.2677	169267.939	2.06e+13	0.791844	74003.30808	5.207075	152679.3656	0.020529	112911.0425	154673.8381	154673.8381	79.561433	239333.3132	0.027797	0.000338	-0.373967	1124.708785	0.003745	6892.798673	85.476335	0.731744	0.065531	0.662272	2.509952	3.028582
Radiologist 1	BAMNG	22	BAMNG22	L-AP	215.032482	966.212328	393.992244	30129.34185	783.387852	4730.782196	2082.801451	115786.5853	5212.482425	34841.47074	15655.64264	428304.8704	13973.34568	1864.592894	357.187603	30222.03346	55785.88116	100371.3463	2.36e+11	74770.20219	425318.806	267697.8244	1.36e+13	0.756531	60529.30087	5.296158	155937.3657	0.021377	118587.0803	161112.9978	161112.9978	67.980885	272047.9591	0.026905	0.000315	-0.302457	1076.676109	0.004365	6770.967274	84.252715	0.784576	0.134046	0.482983	1.988174	2.368602
Radiologist 1	BAMNG	24	BAMNG24	L-AP	226.841581	985.791771	388.803921	30188.68661	847.118547	4759.89926	2013.15921	115972.1147	5964.315579	35079.40372	15106.96306	429491.0318	14008.12508	1899.621503	370.146269	37211.94917	63363.15342	89509.23533	2.63e+11	81886.56811	329870.2452	248752.1715	1.55e+13	0.760522	68239.72205	6.69106	162206.1064	0.011305	121406.7482	162877.7012	162877.7012	37.203977	258858.8698	0.030473	0.000292	-0.390604	1101.249112	0.004264	7403.164496	88.259408	0.783997	0.09777	0.470588	2.251945	2.617079
Radiologist 1	BAMNG	26	BAMNG26	PVP	236.371436	928.194216	305.721166	26112.99182	838.397261	4712.082872	1724.971215	99739.88443	5759.916991	35077.51346	12843.57287	363882.0243	16474.02361	2148.714396	386.101614	38867.10037	87884.93015	104228.8192	2.54e+11	109216.8335	374736.1079	374658.1374	1.64e+13	0.769313	89358.14147	8.951812	198474.7024	0.007629	147358.7231	208508.9177	208508.9177	30.507276	347728.1244	0.043743	0.000298	-0.360907	1155.168651	0.00428	7442.65079	88.42403	0.776858	0.101954	0.492286	2.182923	2.563167
Radiologist 1	BAMNG	27	BAMNG27	PVP	227.016344	986.551241	389.103461	30210.04862	847.771181	4763.566362	2014.71018	116042.503	5968.910583	35106.42945	15118.6017	429791.5851	14018.91717	1901.085002	370.431436	37737.01253	64009.87662	90390.59468	2.61e+11	82636.49344	333411.3302	251347.378	1.54e+13	0.760522	69220.91457	8.999692	163919.3648	0.006306	122265.3855	164545.3222	164545.3222	21.95041	261121.6447	0.028941	0.000271	-0.312897	1078.186932	0.004792	7612.454807	89.180855	0.793935	0.125424	0.451589	1.950552	2.302274
Radiologist 1	BAMNG	29	BAMNG29	PVP	216.706905	941.749226	371.433199	29051.43801	809.271552	4547.239668	1923.216631	111675.1849	5697.845881	33512.14961	14432.02428	413388.6602	13382.27945	1814.751486	353.609122	31823.20127	72156.87851	52020.72539	2.38e+11	132976.5898	287795.9657	552204.9744	1.45e+13	0.760522	69546.60097	9.499492	165132.3068	0.007089	123000.8259	165736.1194	165736.1194	25.40747	263133.2631	0.023442	0.000255	-0.336179	1035.023558	0.005493	7851.965675	90.50274	0.816807	0.149946	0.395323	1.908317	2.215555
Radiologist 1	BAMNG	31	BAMNG31	PVP	226.754301	985.412474	388.654323	30178.01793	846.792607	4758.067825	2012.38462	115931.2801	5962.020729	35065.90645	15101.15045	429340.9286	14002.73527	1898.890598	370.00385	38048.50168	64393.14732	90902.46562	2.59e+11	83434.69055	335007.7736	252621.5416	1.54e+13	0.760522	69752.18091	7.309121	165380.353	0.009334	123330.9104	165960.1666	165960.1666	26.693957	263327.7795	0.018774	0.000264	-0.273189	1072.853326	0.005055	7667.63517	89.393131	0.801279	0.168401	0.443917	1.842884	2.191621
Radiologist 1	BAMNG	32	BAMNG32	PVP	222.768637	968.091862	381.822939	29734.56002	831.908518	4674.435183	1977.0129	114292.7717	5857.226185	34449.55239	14835.71726	422866.3688	13756.60895	1865.513765	363.500286	32210.38195	72854.89269	52488.92219	2.34e+11	135044.0404	291260.2217	558710.9061	1.44e+13	0.760522	70500.64071	6.139068	166886.1663	0.01378	124492.8167	167663.8323	167663.8323	39.77234	266382.3562	0.022778	0.000262	-0.21118	1121.175773	0.004651	8158.562717	91.986847	0.801242	0.188256	0.43259	1.672075	2.007583
Radiologist 1	BAMNG	34	BAMNG34	PVP	226.754301	985.412474	388.654323	30179.91158	846.792607	4758.067825	2012.38462	115950.2166	5962.020729	35065.90645	15101.15045	429356.0778	14002.73527	1898.890598	370.00385	38196.55889	64690.56256	91262.33431	2.58e+11	83672.23463	336354.5362	253655.1406	1.54e+13	0.760522	70251.72589	7.302485	165996.6078	0.00936	124028.9701	166862.3649	166862.3649	26.602692	265204.518	0.020575	0.000256	-0.331868	1039.921429	0.005246	7833.358135	90.39167	0.814395	0.160617	0.4019	1.902667	2.215342
Radiologist 1	BAMNG	36	BAMNG36	PVP	226.667088	985.03347	388.504841	30169.25039	846.466917	4756.237799	2011.610626	115905.6204	5959.727644	35052.41956	15095.34231	429190.9408	13997.3496	1898.160256	369.861541	38081.94128	64437.00393	90954.20513	2.6e+11	83109.6878	334736.2655	252607.6473	1.54e+13	0.760522	69922.28258	8.24839	165508.7473	0.007273	123265.5118	166103.0158	166103.0158	19.014972	263472.286	0.02593	0.000247	-0.355564	989.147659	0.005568	7684.028412	89.575082	0.817209	0.149807	0.392766	1.936094	2.237556
Radiologist 1	BAMNG	37	BAMNG37	PVP	226.579942	984.654756	388.355473	30160.48958	846.141478	4754.40918	2010.837227	115876.196	5957.436322	35038.94304	15089.53865	429025.9309	13991.96808	1897.430475	369.719341	38149.4572	64575.04086	91427.27132	2.58e+11	83684.82914	335709.6166	254324.7404	1.53e+13	0.760522	70001.47304	8.858316	166235.1132	0.006936	124125.5041	167044.8591	167044.8591	20.278611	265707.737	0.024025	0.000258	-0.194015	1050.454643	0.005019	7882.132626	90.398246	0.800804	0.195797	0.43259	1.626217	1.961942
Radiologist 1	BAMNG	39	BAMNG39	PVP	227.103826	986.931415	389.253405	30219.79368	848.097875	4765.402033	2015.486561	116087.2208	5971.210741	35119.95794	15124.42775	429926.863	14024.31945	1901.817597	370.574184	38020.77463	64170.72571	90694.75404	2.61e+11	83376.46696	335646.9313	251263.2288	1.54e+13	0.760522	69763.95215	6.821442	165079.6469	0.010226	123408.9716	165968.557	165968.557	25.51143	263950.9818	0.035274	0.000271	-0.390828	1078.323544	0.004861	7528.58862	88.922908	0.793789	0.114657	0.467665	2.191227	2.559135
Radiologist 1	BAMNG	41	BAMNG41	PVP	172.008172	868.839015	364.678659	26905.11706	631.664808	4224.763312	1879.929665	103366.0457	4494.542784	31442.53134	14135.40305	382209.4937	12812.5855	1713.168839	332.152184	32990.23193	98402.05263	72532.85725	2.1e+11	85704.11132	412416.1527	255684.8526	1.91e+13	0.775742	50991.35307	9.884414	162961.0911	0.007114	131796.8065	172352.5794	172352.5794	25.978504	312496.7825	0.032222	0.000266	-0.311369	1078.606195	0.00475	7499.422971	88.598759	0.780504	0.12375	0.49069	2.021834	2.399887
Radiologist 1	BAMNG	42	BAMNG42	PVP	227.322827	987.883133	389.62877	30243.24004	848.915713	4769.997407	2017.430136	116176.3852	5976.9689	35153.82483	15139.01254	430280.7013	14037.84338	1903.651558	370.931536	37870.32587	64037.90491	90455.68265	2.62e+11	82945.50914	333767.9296	250671.9253	1.55e+13	0.760522	69604.00064	6.127705	164841.3881	0.013024	123291.426	165676.1012	165676.1012	33.593181	263417.6281	0.026903	0.000275	-0.404589	1064.312605	0.004535	7391.847788	88.101936	0.807928	0.129714	0.431494	2.16165	2.502412
Radiologist 1	BAMNG	44	BAMNG44	PVP	225.108643	978.260894	385.833684	29989.08105	840.647053	4723.536393	1997.779842	115262.8664	5918.751671	34811.41744	14991.55463	426240.0482	13901.11114	1885.109498	367.318566	37912.20151	64277.3033	90640.00377	2.6e+11	83312.92112	332483.3652	252212.3671	1.54e+13	0.760522	69518.33706	11.338088	164772.7324	0.00511	123205.0712	165603.2114	165603.2114	14.477363	263349.0436	0.037799	0.000252	-0.181224	982.36075	0.005486	7752.21532	89.508221	0.825722	0.244746	0.366094	1.468577	1.746606
Radiologist 1	BAMNG	46	BAMNG46	PVP	226.885247	985.981529	388.878763	30194.49771	847.281611	4760.815506	2013.546728	115994.4384	5965.463666	35086.15625	15109.87104	429573.7057	14010.82155	1899.987167	370.217519	37853.79079	63893.80568	90307.91307	2.63e+11	82521.44142	331879.6415	250646.7148	1.55e+13	0.760522	69440.81057	8.113504	164180.556	0.009961	122651.3879	165149.6802	165149.6802	25.76992	262796.7981	0.013639	0.000271	-0.304109	992.137041	0.005836	7345.242982	87.451955	0.819657	0.182945	0.388747	1.762931	2.064118
Radiologist 1	BAMNG	48	BAMNG48	PVP	226.885247	985.981529	388.878763	30197.33983	847.281611	4760.815506	2013.546728	116017.1754	5965.463666	35086.15625	15109.87104	429604.0216	14010.82155	1899.987167	370.217519	37642.13529	63813.02693	90129.46966	2.63e+11	82194.25109	331542.8396	250082.2487	1.55e+13	0.760522	69105.10345	11.615029	163687.855	0.004492	122667.1113	164790.5385	164790.5385	15.807828	262681.3405	0.026904	0.000273	-0.26019	1018.206907	0.005435	7434.38177	87.939715	0.81224	0.177379	0.400073	1.728688	2.032724
Radiologist 1	BAMNG	49	BAMNG49	PVP	227.235176	987.502225	389.478537	30233.47654	848.588388	4768.158194	2016.652256	116135.3853	5974.664304	35140.27024	15133.17525	430145.1567	14032.43068	1902.91755	370.788512	37707.60745	63601.70164	90282.99897	2.64e+11	82577.98855	330505.9369	249971.9509	1.55e+13	0.760522	69140.52132	11.555507	164037.0552	0.005061	122399.1094	164738.8342	164738.8342	15.334177	261740.7049	0.029836	0.00027	-0.314985	978.607215	0.005728	7274.710978	87.017903	0.83164	0.196173	0.355133	1.739687	2.011252
Radiologist 1	BAMNG	51	BAMNG51	PVP	227.191376	987.311882	389.403464	30231.44357	848.424821	4767.23912	2016.263542	116131.973	5973.512673	35133.49686	15130.2583	430092.6019	14029.72589	1902.550758	370.717042	37532.46799	63455.65693	89729.52683	2.65e+11	81891.18132	329795.896	248664.3976	1.55e+13	0.760522	68858.4681	11.864353	163046.5427	0.005079	121947.4889	163957.7555	163957.7555	16.174507	260879.4685	0.030237	0.000278	-0.292956	988.424235	0.005448	7172.518756	86.46182	0.816149	0.174053	0.393131	1.785308	2.088032
Radiologist 1	BAMNG	53	BAMNG53	PVP	226.188612	982.954144	387.684738	30116.8991	844.680094	4746.197765	2007.364278	115732.7322	5947.14714	34978.42674	15063.47727	428284.9534	13967.80233	1894.153393	369.080793	37711.81087	63720.59504	90460.74905	2.62e+11	82451.81518	330219.1128	251260.6435	1.55e+13	0.760522	69214.22247	11.551182	164151.5346	0.004588	122385.411	164741.1435	164741.1435	15.483468	261447.2824	0.036165	0.000276	-0.294737	1024.811528	0.005352	7385.142502	87.651078	0.826416	0.192058	0.357691	1.726305	1.98873
Radiologist 1	BAMNG	54	BAMNG54	PVP	226.928929	986.17136	388.953633	30199.3635	847.444738	4761.732105	2013.934396	116016.7708	5966.612196	35092.91138	15112.78014	429656.4115	14013.51905	1900.352971	370.288797	37641.74279	63552.40322	89970.66369	2.64e+11	83041.42776	329985.0683	248753.1957	1.55e+13	0.760522	68987.71734	11.547246	163564.1922	0.004821	122090.6149	164287.8982	164287.8982	15.090859	261035.4909	0.03122	0.000267	-0.333732	945.95666	0.005604	7164.243449	86.521739	0.812495	0.151175	0.39167	1.89779	2.190548
Radiologist 1	BAMNG	56	BAMNG56	PVP	240.411974	956.459754	475.465816	30679.0636	851.637482	4789.551948	2745.011824	117857.0648	5409.980685	35597.19158	21593.48732	435738.2175	8593.723573	1192.902642	240.581964	35251.65556	91504.65624	52148.30952	3.68e+11	109295.9047	294879.6901	275711.0717	2.14e+13	0.731743	78129.3412	13.1994	127926.7472	0.005089	118412.8519	166401.9877	166401.9877	19.010841	331625.1151	0.035923	0.000274	-0.352966	977.375841	0.005543	7025.865532	85.797642	0.805577	0.141235	0.420969	2.000865	2.32469
Radiologist 1	BAMNG	58	BAMNG58	PVP	227.45443	988.455045	389.854336	30259.79893	849.407173	4772.758887	2018.598081	116228.4469	5980.429129	35174.17633	15147.77693	430514.6065	14045.97027	1904.753634	371.146278	37435.52152	63345.96118	89556.2154	2.66e+11	81775.18246	329041.2188	248498.5929	1.56e+13	0.760522	68654.30535	11.327918	162974.5218	0.004832	121667.3282	163697.7509	163697.7509	14.78965	260187.6545	0.026183	0.000273	-0.330278	922.966202	0.005947	7059.891993	85.758495	0.837231	0.191517	0.343076	1.749524	2.011519
Radiologist 1	BAMNG	59	BAMNG59	PVP	227.45443	988.455045	389.854336	30259.79893	849.407173	4772.758887	2018.598081	116228.4469	5980.429129	35174.17633	15147.77693	430514.6065	14045.97027	1904.753634	371.146278	37411.46466	63106.62152	89499.23576	2.67e+11	81705.66434	327777.1232	247038.3907	1.56e+13	0.760522	68545.81554	9.512633	162551.8611	0.006772	121418.5268	163295.5651	163295.5651	20.450221	259532.7226	0.027201	0.000291	-0.29507	973.276956	0.005016	6912.530356	85.028133	0.798685	0.148564	0.433321	1.903585	2.238446
Radiologist 1	BAMNG	61	BAMNG61	PVP	226.536394	984.465509	388.280832	30157.53058	845.978853	4753.495398	2010.45075	115876.627	5956.291322	35032.20867	15086.63848	428943.4734	13989.27887	1897.065795	369.648282	37897.98336	64028.78525	90931.41353	2.6e+11	82754.14115	332304.753	252796.3853	1.54e+13	0.760522	69438.88563	7.339246	165186.8475	0.009832	123056.6436	165609.262	165609.262	29.179034	262624.4674	0.020896	0.000276	-0.289801	1061.930708	0.005055	7488.061304	88.354768	0.804932	0.163947	0.436609	1.837141	2.182386
Radiologist 1	BAMNG	63	BAMNG63	PVP	227.806118	989.983387	390.457126	30298.02544	850.72052	4780.138491	2021.719222	116377.7195	5989.676024	35228.56237	15171.19831	430951.9728	14067.68804	1907.69875	371.720142	37431.67554	63204.74161	89367.42685	2.67e+11	81779.23006	328324.5121	248188.3008	1.56e+13	0.760522	68681.84007	12.575174	162600.9504	0.005036	121813.9723	163539.9485	163539.9485	14.415296	260276.0531	0.051438	0.000277	-0.386444	950.234432	0.005347	6964.257108	85.578005	0.792802	0.112954	0.459993	2.159029	2.515103
Radiologist 1	BAMNG	64	BAMNG64	PVP	210.075297	971.268016	389.9721	29962.93522	759.72969	4696.834829	2028.966631	115166.3264	5330.609277	35039.26935	15442.12379	425626.0365	14266.53628	1908.138509	371.220619	35526.54935	69272.57824	55856.56346	1.81e+11	54110.72425	463335.3328	239410.4954	6.45e+12	0.754713	59813.86558	8.986806	166973.066	0.008912	124040.8299	166577.4824	166577.4824	25.409326	272549.932	0.024041	0.000273	-0.215673	928.255318	0.005983	7296.955551	86.967778	0.821519	0.215192	0.368519	1.554088	1.827425
Radiologist 1	BAMNG	66	BAMNG66	PVP	227.630138	989.218625	390.155499	30278.42218	850.063339	4776.445839	2020.157446	116299.2236	5985.049005	35201.34834	15159.47857	430695.1014	14056.82077	1906.225054	371.432988	37394.12989	63223.71532	89089.97946	2.68e+11	81655.09031	328581.5955	247878.4117	1.56e+13	0.760522	68490.75534	4.414706	162445.0784	0.03851	121624.2865	163372.2766	163372.2766	64.388898	260108.1943	0.013187	0.000272	-0.377724	924.964508	0.006441	6899.358303	84.939715	0.821556	0.179325	0.38144	1.904648	2.191849
Radiologist 1	BAMNH	0	BAMNH0	NCE	287.039856	1192.072543	437.923564	58241.67527	964.358292	6025.715568	2504.118393	228891.152	6460.618824	44559.57451	18836.62721	874954.0289	19262.32847	2557.238883	467.109123	16025.44051	33780.54152	26849.36325	1.7e+11	45180.29256	190632.2316	128405.6527	1.13e+13	0.654852	32496.0423	17.225947	75075.12022	0.116209	55704.81293	78538.64607	78538.64607	1208.877379	131508.3015	0.809676	0.007268	-0.41631	459.721226	4.809305	3281.242849	59.653125	0.764691	0.084212	0.588685	2.470565	2.906239
Radiologist 1	BAMNH	2	BAMNH2	NCE	232.575437	1160.140755	457.727371	56326.01189	807.851226	5744.244707	2411.765317	221326.3034	5259.999837	41984.77032	18146.26594	846597.9843	18578.50453	2524.628164	469.837947	18463.67739	32330.29643	36377.40383	1.58e+11	41841.76373	219894.19	142373.9223	1.27e+13	0.702881	26321.76813	26.250141	80608.76582	0.00573	56364.08171	80773.16732	80773.16732	48.735181	135553.3695	0.014783	0.000575	-0.387998	515.379433	0.011051	3522.955705	61.576062	0.788094	0.09839	0.482318	2.271486	2.655427
Radiologist 1	BAMNH	4	BAMNH4	NCE	244.486447	1219.546324	481.165223	58027.64861	849.225089	6038.434444	2535.283126	227838.3243	5529.389045	44135.00322	19075.62014	872574.1144	19529.99403	2653.926229	493.894654	18311.43991	32146.69556	36262.15413	1.59e+11	41157.06955	219182.6299	142262.6564	1.28e+13	0.702881	26108.57372	19.804635	80046.40092	0.009841	56092.93274	80347.86893	80347.86893	78.771287	135190.1002	0.010391	0.000589	-0.374218	527.543217	0.010077	3512.018485	61.530655	0.769776	0.093025	0.561833	2.328998	2.769886
Radiologist 1	BAMNH	5	BAMNH5	NCE	232.053643	1157.537922	456.700437	56310.65906	806.03877	5731.357135	2406.354355	221396.6714	5248.198738	41890.57452	18105.55365	846904.0387	18536.82213	2518.96401	468.783842	14896.254	35714.97014	32742.57811	1.91e+11	30511.32714	234594.116	246471.6566	1.01e+13	0.702881	26292.55224	20.349011	80438.91023	0.010063	56426.54512	80678.12256	80678.12256	80.759482	135542.1176	0.010796	0.000601	-0.379353	525.532686	0.010338	3483.354428	61.24503	0.779473	0.095921	0.50408	2.276421	2.676917
Radiologist 1	BAMNH	7	BAMNH7	NCE	235.874882	1176.578331	464.214814	56894.48298	819.314367	5825.751494	2445.987115	223342.7945	5334.63717	42580.50023	18403.75403	855427.4291	18842.10903	2560.450013	476.488635	14778.39172	35432.90703	32596.69555	1.92e+11	30466.70388	234100.7453	245995.1174	1.01e+13	0.702881	26059.51884	18.390613	79917.96937	0.018245	55994.09873	80170.81657	80170.81657	105.319639	134787.8087	0.010305	0.00061	-0.389907	507.409323	0.010781	3390.980068	60.496547	0.778098	0.094901	0.519356	2.322332	2.727533
Radiologist 1	BAMNH	9	BAMNH9	E-AP	231.591787	1155.234077	455.791467	56177.02907	804.434514	5719.950094	2401.565036	220720.7562	5237.753228	41807.19886	18069.51804	844904.6871	18499.9276	2513.950544	467.850823	14896.22951	35720.77079	32649.04331	1.91e+11	30475.96665	235095.0603	246916.0989	1.01e+13	0.702881	26236.9955	20.594584	80509.05035	0.011707	56298.37392	80610.85342	80610.85342	86.224513	135188.3175	0.011205	0.000601	-0.377599	521.77132	0.010118	3479.404095	61.26606	0.76946	0.088109	0.528876	2.335593	2.755212
Radiologist 1	BAMNH	10	BAMNH10	E-AP	236.354666	1178.989089	465.163527	56920.34728	820.978678	5837.587616	2450.956014	223471.0527	5345.47398	42667.01541	18441.13957	856537.4157	18880.40186	2565.652924	477.470897	18322.41672	32172.2184	36247.44497	1.59e+11	41374.77232	219149.4498	142204.2256	1.28e+13	0.702881	26197.71396	29.683261	80162.00621	0.005166	56205.71847	80498.97305	80498.97305	41.486776	135474.1658	0.016728	0.000578	-0.365623	511.05618	0.010679	3468.019259	61.05859	0.785248	0.107242	0.497803	2.216359	2.611009
Radiologist 1	BAMNH	12	BAMNH12	E-AP	233.012062	1162.318742	458.586684	56497.88523	809.367842	5755.028586	2416.292994	222027.1291	5269.874654	42063.58947	18180.33256	849297.0329	18613.38226	2529.36775	470.719996	14858.8343	35640.29236	32641.83243	1.91e+11	30551.15666	235154.6613	247691.2613	1.01e+13	0.702881	26227.93195	20.363694	80178.44254	0.012828	56143.69748	80476.10106	80476.10106	87.72054	135319.5872	0.010254	0.000586	-0.372129	528.352241	0.009941	3576.514666	61.986817	0.782653	0.108051	0.50701	2.235195	2.637755
Radiologist 1	BAMNH	14	BAMNH14	E-AP	233.27472	1163.624853	459.10157	56418.67685	810.280551	5761.518541	2419.017869	221337.7161	5275.817342	42111.02246	18200.83371	847888.038	18634.37141	2532.22012	471.248564	14868.833	35648.53895	32751.38693	1.91e+11	30451.36513	235595.3967	246773.8653	1.01e+13	0.702881	26181.67016	16.700295	80236.04467	0.023114	56211.29063	80501.63146	80501.63146	131.558983	135352.7664	0.01041	0.00057	-0.370472	556.941884	0.009608	3703.597999	63.055346	0.773833	0.109146	0.526156	2.253164	2.665956
Radiologist 1	BAMNH	16	BAMNH16	L-AP	233.802131	1166.259773	460.141595	56618.27685	812.112088	5774.540159	2424.485387	222558.1259	5287.742603	42206.19865	18241.97294	851316.5813	18676.48311	2537.942684	472.316047	14874.71521	35690.75341	32701.39508	1.91e+11	30669.25712	234819.9714	247704.2443	1.01e+13	0.702881	26201.96047	17.437751	79969.55796	0.015927	56019.13206	80336.63685	80336.63685	109.350699	135205.471	0.013552	0.00057	-0.380787	585.03062	0.008504	3779.052011	63.714794	0.771318	0.103733	0.533166	2.303516	2.716783
Radiologist 1	BAMNH	17	BAMNH17	L-AP	250.619421	1210.233906	505.420708	57187.90047	856.479593	6151.223054	2765.378096	224252.4315	5668.116424	44878.00852	20239.64462	856084.8912	18970.24748	2529.365365	454.193777	15785.07085	43562.08343	39815.38846	1.64e+11	32992.6264	225669.5022	219383.4216	9.07e+12	0.726907	28154.53737	12.055295	85897.14251	0.021569	60050.08954	88812.60516	88812.60516	146.135194	155301.5982	0.016143	0.000556	-0.458973	632.240066	0.007486	4008.312122	65.936937	0.746701	0.058159	0.630305	2.76003	3.243591
Radiologist 1	BAMNH	19	BAMNH19	L-AP	234.86393	1171.556294	462.231312	56681.04392	815.800313	5800.766946	2435.496613	222709.8587	5311.757095	42397.89073	18324.82112	851390.5921	18761.31251	2549.47002	474.461053	14981.0837	35960.21862	32827.28452	1.89e+11	57499.61064	209333.3137	142334.8574	1.42e+13	0.702881	26404.2915	9.373681	80623.13826	0.025656	56284.72019	80737.69553	80737.69553	191.896048	135300.2141	0.015278	0.000533	-0.445855	687.380572	0.006576	4150.418635	66.959301	0.759877	0.068894	0.574911	2.635271	3.089749
Radiologist 1	BAMNH	21	BAMNH21	L-AP	232.953749	1162.027806	458.471891	56444.4516	809.165303	5753.588619	2415.688408	221569.1043	5268.555873	42053.06328	18175.78303	847758.6914	18608.72438	2528.734908	470.602166	15038.6149	36074.94269	33001.91789	1.87e+11	31152.84554	239096.1059	250299.8381	9.93e+12	0.702881	26485.42767	8.556888	80709.63814	0.027877	56392.90858	80933.43103	80933.43103	199.324291	135829.0202	0.023041	0.000528	-0.489037	753.776466	0.00555	4523.888822	70.091128	0.723593	0.038732	0.72557	3.051835	3.606911
Radiologist 1	BAMNH	22	BAMNH22	L-AP	230.787948	1151.224339	454.209447	56077.7271	801.642384	5700.096734	2393.229428	220133.9545	5219.573451	41662.09203	18006.80072	842529.0081	18435.71786	2505.224922	466.226945	15063.92869	36331.80499	33105.52595	1.86e+11	31014.25384	239656.4113	250732.5712	9.91e+12	0.702881	26562.57182	7.6408	81075.95896	0.032557	56634.19063	81187.60874	81187.60874	256.172841	136035.9452	0.025468	0.00052	-0.468072	826.437357	0.004749	4690.445063	71.314396	0.706635	0.035876	0.794832	3.048771	3.64809
Radiologist 1	BAMNH	24	BAMNH24	L-AP	240.120261	1132.973545	446.426642	55551.79288	835.086894	5600.814613	2353.492592	218069.6567	5472.17844	40940.22268	17643.42678	834674.9084	17824.61746	2412.235126	446.426642	15139.43507	31127.50429	42331.77057	1.78e+11	43823.65236	235092.6798	178364.83	1.01e+13	0.706631	27289.39868	6.220707	79324.98964	0.044969	55810.0402	79618.75973	79618.75973	345.463539	132535.661	0.02424	5e-04	-0.474742	900.791975	0.004162	5063.789506	74.020559	0.70016	0.032878	0.83876	3.118489	3.741529
Radiologist 1	BAMNH	26	BAMNH26	L-AP	224.960867	1122.150433	454.451789	54985.90696	784.800834	5553.489779	2389.858519	215776.0972	5090.117405	40645.68202	17834.9511	826449.0679	17720.61352	2378.830426	442.737777	12198.98549	43086.66863	46789.13414	1.52e+11	38056.96733	169887.4719	196681.7519	1.1e+13	0.705119	26496.73994	7.174862	81566.82661	0.033358	57848.03474	82437.17283	82437.17283	301.874705	140118.2982	0.031826	0.000473	-0.454327	972.619846	0.003686	5471.687729	76.854093	0.686195	0.0278	0.969646	3.157754	3.853241
Radiologist 1	BAMNH	27	BAMNH27	L-AP	224.364441	1119.175342	453.246927	54861.01222	782.720138	5538.766138	2383.522427	215279.9724	5076.622276	40537.92051	17787.66634	824379.4745	17673.6319	2372.523573	441.563973	12263.98532	43394.11543	47007.16193	1.5e+11	38086.69619	170874.944	198099.2765	1.09e+13	0.705119	26558.19962	7.509433	81929.3453	0.028533	58117.11881	82860.68289	82860.68289	276.745824	141025.8414	0.040509	0.000463	-0.455399	1038.73476	0.003248	5772.31825	78.920976	0.66767	0.023056	1.064162	3.259811	3.998582
Radiologist 1	BAMNH	29	BAMNH29	L-AP	223.824974	1116.484369	452.15713	54751.83321	780.838146	5525.448595	2377.791428	214875.9986	5064.415922	40440.45016	17744.89725	822882.2146	17631.13699	2366.81902	440.502266	12382.39065	43553.87636	47353.58374	1.48e+11	38189.60486	172475.5144	199594.7461	1.08e+13	0.705119	26831.64125	6.407868	82566.00854	0.034193	58558.82706	83395.85996	83395.85996	329.061461	141619.7815	0.035874	0.000447	-0.455778	1076.915171	0.003033	6042.216002	80.686309	0.665286	0.023737	1.064999	3.26486	4.007068
Radiologist 1	BAMNH	31	BAMNH31	L-AP	216.335539	1147.067861	465.366161	55572.21032	780.61849	5655.917144	2403.104619	218112.5093	5144.38104	41322.74639	17935.29076	835786.2801	18243.07459	2472.194035	465.366161	12048.40045	45639.03923	32672.40283	1.28e+11	38619.23068	187570.2018	245763.9116	1.04e+13	0.706286	25922.02943	5.137568	84981.92776	0.052977	59583.68034	85022.30023	85022.30023	425.791579	144203.316	0.027459	0.000432	-0.470917	1097.63782	0.003091	6186.667536	81.650242	0.67124	0.023081	1.029313	3.308693	4.031379
Radiologist 1	BAMNH	32	BAMNH32	L-AP	215.193997	1141.015104	462.910554	55372.91453	776.499384	5626.072447	2390.424107	217306.0491	5117.235576	41104.69779	17840.65123	832378.2135	18146.81098	2459.148957	462.910554	12103.70589	45823.71087	32877.70768	1.27e+11	38654.98834	189189.1139	246429.456	1.03e+13	0.706286	26053.27589	5.352426	85348.58023	0.047994	60164.03687	85481.74255	85481.74255	395.950267	145176.5339	0.021606	0.000415	-0.455973	1102.085232	0.003176	6243.102731	81.943686	0.682396	0.028755	0.959655	3.155693	3.839479
Radiologist 1	BAMNH	34	BAMNH34	L-AP	217.381416	1152.613373	467.615979	55757.83888	784.392398	5683.260738	2414.722455	218937.6394	5169.251607	41522.52166	18021.99912	839510.5448	18331.27094	2484.145884	467.615979	12118.00634	45861.95746	32855.61259	1.27e+11	38643.16711	188684.9517	246580.3695	1.04e+13	0.706286	26088.57395	7.02135	85593.82144	0.034508	60215.69677	85675.95791	85675.95791	285.376134	145427.6148	0.02192	0.000417	-0.449157	1046.865416	0.003552	6024.435987	80.493066	0.69636	0.033444	0.867724	3.057611	3.703098
Radiologist 1	BAMNH	36	BAMNH36	L-AP	214.746005	1138.639736	461.946865	55345.52751	774.882865	5614.360075	2385.447715	217173.9654	5106.582502	41019.12592	17803.51052	831364.0455	18109.0329	2454.029494	461.946865	12267.42712	46175.00005	33356.20941	1.26e+11	38889.4396	190819.5763	248384.0119	1.03e+13	0.706286	26409.44933	8.667596	86547.33306	0.025275	61004.31947	86748.33123	86748.33123	214.89881	147489.2095	0.020359	0.000401	-0.407543	1049.115402	0.003769	6055.314089	80.485606	0.708544	0.046184	0.782307	2.777407	3.371971
Radiologist 1	BAMNH	38	BAMNH38	L-AP	230.644992	1150.511242	453.928098	55941.51119	801.145826	5696.565951	2391.747002	219490.1982	5216.340312	41636.28531	17995.64678	840196.6707	18424.29822	2503.673123	465.938152	15894.54066	38012.8668	35015.20478	1.74e+11	32819.81933	254541.2256	268589.3781	9.47e+12	0.702881	27956.54746	5.869789	85553.16769	0.077505	59606.6537	85991.60795	85991.60795	437.317054	144903.549	0.015369	0.000403	-0.43967	1041.435647	0.00408	6191.017563	81.372358	0.715145	0.052357	0.810734	2.860465	3.43411
Radiologist 1	BAMNH	39	BAMNH39	L-AP	232.546385	1159.995782	457.670167	56351.65071	807.750326	5743.527399	2411.464127	221071.3907	5259.342844	41979.52645	18143.99936	846055.0805	18576.18425	2524.312946	469.77923	15844.36957	37678.89182	35030.39152	1.75e+11	32657.73256	252353.6506	267280.4035	9.51e+12	0.702881	27819.9583	6.387061	84930.41095	0.063289	59271.07451	85534.52959	85534.52959	393.875012	144457.3381	0.017166	0.000421	-0.439113	1036.988171	0.003948	5987.799266	80.088721	0.711624	0.051643	0.855618	2.896319	3.491037
Radiologist 1	BAMNH	41	BAMNH41	L-AP	226.657703	1130.621712	446.08079	55283.18492	787.295971	5598.086237	2350.399537	216739.0321	5126.16253	40916.49575	17684.54606	829507.2438	18105.78717	2460.390729	457.883219	16216.2524	38588.3185	35767.61042	1.7e+11	33326.19291	257279.7179	272000.2496	9.38e+12	0.702881	28516.91693	8.341146	87053.84071	0.030538	60974.06172	87544.76187	87544.76187	225.774093	147554.4491	0.018525	0.00038	-0.444107	1070.128362	0.004	6327.016531	82.230174	0.730646	0.056042	0.707889	2.815923	3.356047
Radiologist 1	BAMNH	43	BAMNH43	PVP	228.662045	1140.619841	450.025498	55595.99301	794.258058	5647.590316	2371.184205	217603.154	5171.493371	41278.32183	17840.93115	833715.1629	18265.89732	2482.148053	461.932297	16133.03103	38065.37101	35862.08514	1.71e+11	33263.01444	256700.9511	273806.6283	9.37e+12	0.702881	28331.09831	5.852126	86043.31409	0.062693	60194.04776	87139.35466	87139.35466	337.573958	148139.6921	0.017716	0.000387	-0.466748	1073.632542	0.003924	6418.220718	82.870789	0.714867	0.048866	0.85656	2.986282	3.564334
Radiologist 1	BAMNH	44	BAMNH44	PVP	213.387184	1131.434909	459.023862	55024.43539	769.979737	5578.834798	2370.353619	215706.6266	5074.270225	40759.57438	17690.8575	826352.074	17994.44666	2438.501442	459.023862	12538.98921	47389.3783	34388.80347	1.22e+11	40275.0205	193108.7162	255809.8894	1.02e+13	0.706286	27043.48738	7.975702	89377.24418	0.032079	62507.07046	89324.29949	89324.29949	210.106986	151499.2222	0.013447	0.000364	-0.435391	1019.64895	0.004397	6266.733153	81.789136	0.739683	0.056309	0.651502	2.721936	3.229076
Radiologist 1	BAMNH	46	BAMNH46	PVP	212.302165	1125.68185	456.689843	54829.60755	766.064586	5550.467841	2358.300974	214995.9834	5048.468851	40552.32231	17600.90398	823355.1161	17902.94948	2426.102282	456.689843	12586.50532	47544.18138	34524.64655	1.21e+11	40315.97433	194271.7737	255795.8706	1.01e+13	0.706286	27185.30517	8.307809	89634.48359	0.028087	62848.94238	89621.04425	89621.04425	179.25003	152029.9046	0.012781	0.000356	-0.446104	1000.988218	0.004573	6316.044711	82.072599	0.750483	0.058694	0.588044	2.684596	3.147367
Radiologist 1	BAMNH	48	BAMNH48	PVP	212.096744	1124.592656	456.247956	54774.62622	765.323352	5545.097287	2356.019115	214386.728	5043.584024	40513.08445	17583.8736	821200.3131	17885.62683	2423.754819	456.247956	12537.24045	47431.34113	34400.57438	1.21e+11	40250.39494	193498.0713	256513.1053	1.01e+13	0.706286	27046.60643	6.57635	89296.69713	0.056997	62305.31827	89202.34246	89202.34246	325.033651	151169.3692	0.012071	0.000376	-0.40113	1031.856753	0.004128	6555.935648	83.474574	0.733175	0.068965	0.694999	2.5994	3.127381
Radiologist 1	BAMNH	49	BAMNH49	PVP	214.798613	1138.918677	462.060032	55236.92621	775.072695	5615.735469	2386.032098	216527.4281	5107.833502	41029.1747	17807.87199	829129.1446	18113.46921	2454.630677	462.060032	17178.59854	42147.11447	46456.23906	1.62e+11	40261.43784	171727.4577	163126.5036	1.31e+13	0.706286	26940.94513	9.300989	88867.40647	0.023957	62251.30174	88950.18237	88950.18237	165.277397	151124.9714	0.014172	0.000373	-0.425253	988.046403	0.004591	6109.694485	80.746375	0.745577	0.062896	0.645514	2.669558	3.177156
Radiologist 1	BAMNH	51	BAMNH51	PVP	215.193997	1141.015104	462.910554	55392.48604	776.499384	5626.072447	2390.424107	217094.6767	5117.235558	41104.69722	17840.65108	831064.6663	18146.81058	2459.148957	462.910554	12369.97715	46767.75603	34130.33747	1.24e+11	39692.96364	190992.6033	252912.9095	1.02e+13	0.706286	26699.49875	9.307202	88255.24194	0.032519	61446.07223	88069.67585	88069.67585	198.069528	149068.7208	0.010976	0.000375	-0.390489	966.286242	0.004784	6167.019626	80.931498	0.742206	0.081524	0.651187	2.486117	2.97356
Radiologist 1	BAMNH	53	BAMNH53	PVP	216.228838	1146.502106	465.136634	55536.93484	780.233474	5653.127543	2401.919364	217690.2822	5141.843737	41302.36525	17926.44474	833989.277	18234.07677	2470.974704	465.136634	12351.78038	46849.49252	33950.75866	1.24e+11	39735.93013	190243.5486	252699.4259	1.02e+13	0.706286	26610.4236	10.007242	88028.48737	0.022623	61404.01216	88030.55498	88030.55498	169.845667	149454.8216	0.013522	0.000385	-0.426688	991.391969	0.004394	5986.297537	79.977516	0.733122	0.059562	0.686279	2.71916	3.247477
Radiologist 1	BAMNH	54	BAMNH54	PVP	215.246825	1141.295211	463.024193	55334.21747	776.690006	5627.453587	2391.01093	216675.7652	5118.491802	41114.78852	17845.03091	829581.3998	18151.26581	2459.752651	463.024193	17009.48745	41678.95873	46011.65433	1.63e+11	39884.75794	170040.2911	162063.9977	1.32e+13	0.706286	26729.19728	12.163892	87952.46223	0.016849	61388.66782	87834.60996	87834.60996	120.060518	148704.3181	0.016085	0.000375	-0.382596	947.63014	0.00488	6117.044794	80.542026	0.754614	0.09161	0.634692	2.405807	2.883566
Radiologist 1	BAMNH	56	BAMNH56	PVP	224.255164	1118.637286	441.352398	54761.88525	778.950748	5538.747332	2325.485642	214577.0415	5071.82595	40482.7869	17497.09246	822067.4258	17913.86849	2434.310943	453.029724	20048.82369	35239.58166	39520.46241	1.42e+11	45222.33228	239612.6106	155660.2757	1.21e+13	0.702881	28646.58123	16.445578	87513.73345	0.008385	61327.55429	87772.78402	87772.78402	72.280598	147417.088	0.020034	0.000363	-0.415673	929.163978	0.005138	6029.802563	80.079305	0.765055	0.080834	0.572086	2.497545	2.948547
Radiologist 1	BAMNH	58	BAMNH58	PVP	213.153747	1130.197166	458.521709	55001.07424	769.137411	5572.731782	2367.76055	215579.2138	5068.719182	40714.98508	17671.50442	825416.8932	17974.76147	2435.833821	458.521709	12388.12194	46762.86022	33848.59191	1.25e+11	39586.56441	190994.0124	250969.9494	1.03e+13	0.706286	26710.45977	11.248432	87722.42886	0.022229	61400.19436	87815.18459	87815.18459	155.420763	149105.4209	0.011893	0.000386	-0.382833	912.57784	0.005112	5873.072305	78.952511	0.762933	0.092287	0.566926	2.371986	2.816622
Radiologist 1	BAMNH	60	BAMNH60	PVP	217.166053	1151.471465	467.152706	55710.49926	783.615291	5677.630263	2412.33016	218302.0168	5164.130367	41481.38479	18004.1445	836719.0684	18313.10992	2481.684811	467.152706	12277.2153	46490.10437	33793.54591	1.26e+11	39451.66874	188927.5438	251827.623	1.03e+13	0.706286	26448.76522	10.613651	87619.77143	0.027294	60940.4478	87430.701	87430.701	168.022428	148034.4959	0.012837	0.000392	-0.409874	934.15992	0.005172	5788.256959	78.609057	0.735156	0.067629	0.692267	2.631486	3.156237
Radiologist 1	BAMNH	61	BAMNH61	PVP	238.172946	1163.998854	456.816541	56428.80182	804.050094	5770.929303	2442.610262	221032.2382	5233.648325	42266.8542	18392.21962	846754.5095	18640.98625	2524.268947	469.009367	19594.23694	32433.27775	39193.88922	1.46e+11	44098.96358	234483.1972	157314.7376	1.15e+13	0.703585	28272.97366	8.939275	83746.00748	0.033709	58453.50461	85159.24481	85159.24481	196.351848	144871.9906	0.012971	0.000406	-0.426537	935.138003	0.004914	5650.1915	77.76602	0.721335	0.06189	0.815836	2.762138	3.322411
Radiologist 1	BAMNH	63	BAMNH63	PVP	228.241556	1138.522342	449.197941	55557.48656	792.797488	5637.204898	2366.823807	217558.3422	5161.983404	41202.41313	17808.12284	832711.9728	18232.30689	2477.583603	461.082845	15945.94881	37780.21202	35267.6032	1.75e+11	33049.7551	253129.8093	266520.6355	9.54e+12	0.702881	27995.3945	9.149792	85189.5751	0.037678	59606.8444	85872.0049	85872.0049	223.789366	145113.4749	0.011751	0.000408	-0.407221	932.41417	0.005007	5703.546934	77.992467	0.738858	0.073382	0.699309	2.584601	3.107704
Radiologist 1	BAMNH	65	BAMNH65	PVP	217.786374	1154.760567	468.487097	55770.91226	785.853636	5693.848034	2419.22082	218569.5658	5178.88136	41599.8736	18055.57214	837008.9797	18365.4201	2488.773578	468.487097	16788.11959	41320.33828	45508.10703	1.66e+11	39380.35894	168189.3338	160150.47	1.33e+13	0.706286	26380.61499	13.269754	87055.88397	0.014041	60756.95681	87031.15246	87031.15246	121.554673	147632.2269	0.015172	0.000395	-0.39367	917.859763	0.004944	5675.430922	77.80395	0.732126	0.072497	0.676613	2.561569	3.078408
Radiologist 1	BAMNH	66	BAMNH66	PVP	262.582664	1015.26497	370.053446	44441.58602	964.04026	5061.86445	2016.045358	173344.3019	6438.907593	37413.762	15345.91922	657847.9795	15628.93518	2081.778832	382.628859	26997.60757	56421.88194	54127.21061	2.95e+11	62493.00997	245689.3249	192430.5459	1.36e+13	0.627267	50168.39322	11.739237	112413.8911	0.018288	77382.83903	111123.3813	111123.3813	129.803819	169497.3498	0.01215	0.000409	-0.330174	840.398332	0.005734	5601.282785	76.995051	0.766069	0.098878	0.539128	2.186692	2.613661
Radiologist 1	BAMNI	0	BAMNI0	NCE	203.771946	1102.197655	442.617048	50948.58471	700.751239	5479.712674	2357.90363	200097.183	4770.548654	40440.00196	17445.74708	766939.1494	18223.70623	2421.057805	455.808661	13577.32077	31468.27224	38377.6986	1.24e+11	38720.2204	217229.6991	163894.898	9.01e+12	0.40637	23279.80375	11.00736	90440.12964	0.023483	64765.57134	90593.6532	90593.6532	101.807544	158214.5498	0.012054	0.000567	-0.213767	624.291397	0.007144	4173.838425	66.451646	0.765751	0.135264	0.538501	1.866007	2.291459
Radiologist 1	BAMNI	2	BAMNI2	NCE	198.821035	1075.418291	431.863076	50111.42971	683.725552	5346.575736	2300.615212	196002.8697	4654.641803	39457.4581	17021.87935	748032.5153	17780.93695	2362.234972	444.73418	13716.27909	31948.88894	38661.77556	1.22e+11	39399.2114	220930.7062	166366.0625	8.93e+12	0.40637	23528.03815	17.151131	91812.91796	0.007431	65681.19659	91918.84352	91918.84352	48.069777	160521.5	0.013485	0.000523	-0.290335	651.36513	0.00753	4382.888187	68.261602	0.764039	0.114552	0.544724	2.08817	2.518956
Radiologist 1	BAMNI	4	BAMNI4	NCE	201.930964	1092.239828	438.618216	50587.86812	694.420288	5430.2061	2336.601102	198731.0141	4727.449037	40074.64596	17288.13313	760010.2223	18059.06379	2399.18471	451.690648	13572.07624	31589.74872	38313.56823	1.24e+11	38726.03172	217326.5293	164301.0344	9.01e+12	0.40637	23270.50551	15.525257	90478.69767	0.010991	64909.96855	90674.5426	90674.5426	63.002872	158470.2695	0.014647	0.000556	-0.251586	642.022577	0.007307	4199.68229	66.703656	0.776173	0.137511	0.507389	1.92071	2.322526
Radiologist 1	BAMNI	6	BAMNI6	NCE	202.751155	1096.676221	440.399768	50745.52443	697.240841	5452.262177	2346.091765	199399.0995	4746.650698	40237.41868	17358.353	763097.185	18132.41499	2408.929571	453.525297	13529.05218	31391.32954	38096.67272	1.25e+11	38555.43638	215865.3517	163675.9538	9.06e+12	0.40637	23182.04805	11.411276	90098.31261	0.020095	64791.38919	90375.6511	90375.6511	97.321376	158123.9312	0.011438	0.000562	-0.267058	629.968159	0.007497	4111.290097	65.996889	0.786155	0.141113	0.470314	1.899187	2.265871
Radiologist 1	BAMNI	7	BAMNI7	E-AP	235.054679	1109.411623	482.86422	50422.55768	825.23822	5404.984078	2526.019532	197888.3391	5934.296289	39928.21912	18932.01975	765103.5301	15061.90308	2053.726327	391.492724	16698.24739	41166.8309	34533.11485	1.64e+11	43643.09475	177866.8045	164133.1085	1.35e+13	0.40637	29013.53391	14.886162	76696.80007	0.01336	61617.4069	86078.54816	86078.54816	73.285039	161907.0586	0.009767	0.000549	-0.275331	611.471992	0.007773	3955.35603	64.792837	0.785765	0.143629	0.482944	1.925371	2.301643
Radiologist 1	BAMNI	9	BAMNI9	E-AP	220.776403	1131.801163	469.080307	50659.54291	784.638721	5547.488722	2438.723494	198838.5673	5415.014852	40813.60542	18306.21575	769604.0412	17092.37482	2324.126507	441.944454	14859.40926	39903.12536	40087.92257	1.63e+11	44495.68579	148851.7324	189838.4498	1.03e+13	0.40637	24623.43673	11.01202	87051.29434	0.030202	62430.90383	88701.37082	88701.37082	124.447433	156079.4579	0.009304	0.000547	-0.318708	627.84088	0.007693	4017.112832	65.46495	0.768442	0.113395	0.546913	2.125028	2.559406
Radiologist 1	BAMNI	11	BAMNI11	E-AP	202.121748	1093.271773	439.032621	50600.99433	695.076374	5435.336542	2338.808716	198806.1002	4731.915516	40112.50836	17304.4669	760728.2776	18076.12594	2401.451453	452.117404	13628.00562	31704.0784	38471.28249	1.23e+11	38826.047	216686.6246	164527.248	9e+12	0.40637	23395.78982	16.400087	90568.13193	0.008788	65145.29763	90844.63015	90844.63015	51.822087	158846.4669	0.01789	0.000547	-0.223031	651.844181	0.006773	4341.514616	67.745787	0.767967	0.136196	0.539668	1.876038	2.299824
Radiologist 1	BAMNI	12	BAMNI12	E-AP	199.669338	1080.006742	433.705692	50162.55861	686.642781	5369.387792	2310.43117	197190.1946	4674.501608	39625.80992	17094.50603	751498.1078	17856.80228	2372.313842	446.631713	13688.57051	31902.44767	38618.25315	1.23e+11	39098.78371	219372.9431	164664.1714	8.96e+12	0.40637	23469.98911	13.367003	91383.90009	0.015891	65336.44864	91438.49877	91438.49877	95.535056	159516.2058	0.011131	0.00053	-0.216084	656.060647	0.007087	4461.696836	68.568317	0.783873	0.1558	0.483277	1.7888	2.171119
Radiologist 1	BAMNI	14	BAMNI14	L-AP	199.962616	1081.593079	434.342728	50255.53145	687.651336	5377.274461	2313.824779	197145.4194	4681.367613	39684.01314	17119.6148	752601.924	17883.03072	2375.798346	447.287735	13690.87343	31777.33073	38633.64281	1.23e+11	39044.39331	219283.5984	166029.6613	8.95e+12	0.40637	23521.13407	15.923632	91402.01931	0.01186	65661.1274	91560.07917	91560.07917	77.380333	159915.144	0.017941	0.000533	-0.276802	690.699888	0.006612	4473.889582	68.874514	0.773788	0.121226	0.519316	2.012805	2.42505
Radiologist 1	BAMNI	16	BAMNI16	L-AP	191.897235	1061.049318	428.248028	49572.53076	672.423579	5275.317756	2283.228782	194619.361	4626.689435	38866.37788	16772.33716	742836.3037	17467.35129	2319.665395	440.904054	10849.33106	33466.50295	35777.43476	89125530740	59882.01862	265168.8916	155798.0903	9.72e+12	0.400741	21729.76163	13.305484	90956.07455	0.015107	65739.13136	91415.41826	91415.41826	89.831757	162019.7623	0.009768	0.000517	-0.240663	696.670184	0.006711	4466.661674	68.741368	0.76802	0.132431	0.528514	1.929661	2.347621
Radiologist 1	BAMNI	17	BAMNI17	L-AP	196.99027	1065.515728	427.886436	49719.68803	677.429736	5297.343915	2279.430909	194907.6212	4611.781381	39094.12976	16865.14013	741414.8657	17617.20825	2340.483269	440.639022	13666.67832	31821.54254	38467.33643	1.23e+11	38854.85512	217755.2273	165275.6534	8.97e+12	0.40637	23500.72439	20.185926	91048.11629	0.005823	65396.01348	91199.76625	91199.76625	52.401764	159202.108	0.019262	0.000526	-0.28773	713.647998	0.006479	4452.642409	68.796474	0.761473	0.106566	0.554835	2.098457	2.538925
Radiologist 1	BAMNI	19	BAMNI19	L-AP	198.610084	1074.277263	431.404866	50000.77352	683.000113	5340.902976	2298.174241	196024.8593	4649.703191	39415.59342	17003.819	747511.3805	17762.07123	2359.728622	444.262314	13597.98237	31679.11021	38387.73473	1.24e+11	38905.72652	216581.2532	164495.839	9e+12	0.40637	23394.3822	14.079103	90541.4123	0.00968	65315.90912	90933.97016	90933.97016	73.639867	159258.6738	0.018454	0.000501	-0.369023	713.688242	0.006683	4417.971266	68.763028	0.761706	0.085293	0.56028	2.345411	2.786938
Radiologist 1	BAMNI	21	BAMNI21	L-AP	198.583746	1074.134805	431.347658	50019.68964	682.909542	5340.194728	2297.869483	195947.7715	4649.086601	39410.36658	17001.56415	747412.2542	17759.71583	2359.415702	444.203401	13711.92057	31940.13649	38733.09433	1.22e+11	39225.38232	218571.7373	165806.0022	8.93e+12	0.40637	23522.4913	14.055282	91124.82883	0.009762	65469.2758	91414.99141	91414.99141	74.149095	159887.8167	0.016444	0.000499	-0.312202	775.527745	0.005718	4649.558409	70.36168	0.753669	0.093684	0.5888	2.212002	2.677844
Radiologist 1	BAMNI	22	BAMNI22	L-AP	195.984823	1060.077289	425.702485	49545.75552	673.972105	5270.306039	2267.796594	193837.1672	4588.242646	38894.5916	16779.05971	737630.6516	17527.28924	2328.53734	438.389981	13873.28624	32359.7699	39379.44169	1.2e+11	39497.61861	222067.6694	168489.6445	8.82e+12	0.40637	23808.14196	17.011511	92408.2304	0.00741	66303.5491	92812.17566	92812.17566	64.273866	162624.0999	0.020003	0.000482	-0.303724	803.951558	0.005666	4971.867764	72.637801	0.758647	0.101696	0.568577	2.15869	2.610812
Radiologist 1	BAMNI	24	BAMNI24	L-AP	198.373299	1072.996498	430.89054	49960.30173	682.185833	5334.535493	2295.434332	195714.5976	4644.159764	39368.60172	16983.54686	746620.1893	17740.8951	2356.915328	443.732659	13887.80458	32315.09145	39340.82575	1.19e+11	39763.78931	222078.3361	168011.8532	8.82e+12	0.40637	23872.60798	10.859854	92347.10559	0.014045	66206.14035	92658.129	92658.129	105.790408	162065.6968	0.018493	0.000488	-0.34049	847.956219	0.00462	5125.567385	73.901478	0.746513	0.083041	0.629246	2.356018	2.853104
Radiologist 1	BAMNI	26	BAMNI26	L-AP	185.107779	1066.531579	434.390489	49235.2587	642.121295	5295.189133	2287.288902	192760.1491	4539.290409	38645.09915	16567.05997	732894.4391	17538.74877	2365.778936	447.033311	16747.16125	30640.20817	49107.53843	1.38e+11	43400.89186	229863.25	206011.4158	7.94e+12	0.417789	22272.74016	14.925082	94250.39385	0.007625	67833.9607	93782.13968	93782.13968	66.451104	164355.0309	0.025162	0.000471	-0.311402	869.435004	0.004578	5244.176548	74.69469	0.732769	0.076999	0.67595	2.321267	2.852544
Radiologist 1	BAMNI	27	BAMNI27	L-AP	193.7534	1048.007578	420.855568	49160.2738	666.298467	5210.299966	2241.976164	191871.1413	4536.002336	38451.74983	16588.01854	729232.2175	17327.72895	2302.025335	433.398609	14054.3743	32664.15936	39856.54139	1.17e+11	40075.51192	224156.2116	169720.7899	8.74e+12	0.40637	24150.3777	12.228803	93452.09508	0.010672	67036.56185	93673.78629	93673.78629	89.454471	163640.5773	0.025176	0.000468	-0.393067	899.447039	0.004607	5323.418517	75.461369	0.738633	0.065115	0.655821	2.573196	3.088973
Radiologist 1	BAMNI	29	BAMNI29	L-AP	185.616117	1069.460462	435.583402	49320.43613	643.884672	5309.730649	2293.570198	192989.315	4551.756095	38751.22535	16612.55601	734907.0954	17586.91325	2372.275779	448.260943	17010.89174	31026.79208	49745.42574	1.35e+11	43895.17178	232936.646	208796.4011	7.85e+12	0.417789	22566.70919	8.137452	95163.65328	0.019588	68832.73067	94845.01593	94845.01593	143.317674	166486.048	0.017202	0.000439	-0.333052	984.344732	0.003901	5617.039805	77.276939	0.73696	0.075867	0.653826	2.375992	2.891682
Radiologist 1	BAMNI	31	BAMNI31	L-AP	190.061136	1050.897049	424.150491	49225.49498	665.989736	5224.842774	2261.382528	192019.2748	4582.42062	38494.49891	16611.85708	729916.3933	17300.22121	2297.47051	436.685422	11348.93792	35019.7359	37627.33497	81551216775	41098.83944	225806.7587	185486.6874	8.2e+12	0.400741	22751.42594	9.555286	94635.7694	0.015481	68832.44318	95510.25832	95510.25832	106.291719	170018.0685	0.024006	0.000444	-0.419293	968.073965	0.003941	5662.936342	77.845726	0.731941	0.056286	0.675158	2.694423	3.219443
Radiologist 1	BAMNI	32	BAMNI32	L-AP	197.223763	1066.778687	428.393611	49765.93505	678.232695	5303.622868	2282.132724	194808.8137	4617.247736	39140.46812	16885.13042	742293.6664	17638.08996	2343.257449	441.161313	14293.25837	33250.36841	40529.17797	1.14e+11	40809.30619	227529.8442	172951.2243	8.6e+12	0.40637	24566.68015	10.292559	94995.40923	0.013918	67944.09417	95204.6708	95204.6708	124.036802	166261.1846	0.021106	0.000436	-0.331913	1024.054331	0.003699	5819.903317	78.696267	0.722025	0.065348	0.732046	2.462109	3.033399
Radiologist 1	BAMNI	34	BAMNI34	L-AP	187.053809	1039.283071	419.660226	46612.47479	636.137771	5053.859746	2119.361486	182147.8972	4517.907913	37103.3043	15606.36647	694909.5821	16979.02992	2298.360489	432.569035	15727.21441	44455.8107	46833.23126	1.5e+11	41998.65819	158281.1504	215390.1869	1.08e+13	0.462869	22175.9368	6.574788	95721.18721	0.023675	68654.24641	95701.2836	95701.2836	131.279572	169186.8232	0.021045	0.000423	-0.362896	1040.934021	0.003537	5782.025049	78.490591	0.728425	0.071496	0.703966	2.515523	3.061301
Radiologist 1	BAMNI	36	BAMNI36	L-AP	184.517501	1059.013284	430.967433	49043.38994	655.558587	5241.147282	2264.576253	191384.9816	4561.563755	38343.5892	16499.80572	727196.3373	17282.21973	2321.012442	443.52835	15351.94979	39944.50529	44762.2835	1.29e+11	47921.06038	239348.8042	213434.8483	9.48e+12	0.420097	22876.99145	6.110491	99470.37645	0.029069	71763.78973	99502.25183	99502.25183	164.113421	176191.263	0.019116	0.000407	-0.35218	1087.228494	0.003234	6744.853369	84.599635	0.714048	0.064324	0.758998	2.538827	3.1165
Radiologist 1	BAMNI	37	BAMNI37	L-AP	194.407378	1051.544926	422.276086	49259.51322	668.54743	5227.886335	2249.543525	192477.0832	4551.312743	38581.53634	16644.00821	731693.601	17386.21538	2309.79538	434.861463	14787.02889	34394.5731	41790.41526	1.09e+11	42027.19845	235027.5231	177653.6609	8.37e+12	0.40637	25429.46531	6.654758	98226.64356	0.031479	70689.10665	98732.30489	98732.30489	210.547365	173046.4671	0.017716	0.000419	-0.349051	1085.198098	0.003241	6563.493598	83.409386	0.73092	0.072094	0.694581	2.452599	2.994987
Radiologist 1	BAMNI	39	BAMNI39	L-AP	194.230873	1050.590216	421.892696	49243.94104	667.940448	5223.139876	2247.501138	192227.371	4547.180552	38546.5077	16628.89692	731029.2878	17370.43023	2307.698289	434.466647	14814.6032	34540.77513	42011.0341	1.08e+11	42230.99965	237659.3935	179487.1513	8.33e+12	0.40637	25476.16129	6.747993	99060.28182	0.030426	70981.42158	99288.66719	99288.66719	175.660199	173557.9438	0.015722	0.000395	-0.345144	1089.684694	0.003343	6791.928531	84.811252	0.726808	0.074911	0.705989	2.455249	3.00537
Radiologist 1	BAMNI	41	BAMNI41	PVP	193.929038	1048.957597	421.237074	49186.12676	666.902468	5215.023108	2244.008518	192053.3886	4540.114226	38486.60637	16603.05559	729893.2671	17343.43656	2304.112123	433.791485	14809.9577	34448.31745	41732.09778	1.09e+11	42168.54152	236144.4872	177889.0177	8.37e+12	0.40637	25434.42533	9.712182	98611.60165	0.015787	70585.89016	98673.72592	98673.72592	117.566157	172037.2751	0.020003	0.000401	-0.356883	1074.018439	0.003378	6509.087676	83.135209	0.724384	0.064634	0.705859	2.514427	3.067313
Radiologist 1	BAMNI	43	BAMNI43	PVP	193.203462	1045.032972	419.661036	48997.95677	664.407284	5195.511346	2235.612666	191144.2788	4523.127604	38342.61055	16540.93604	727162.406	17278.54691	2295.491396	432.168475	14935.31528	34837.36356	42328.72121	1.06e+11	42557.43868	239337.3139	181210.3851	8.26e+12	0.40637	25643.18454	9.151578	99829.18841	0.013591	71807.05016	100160.1484	100160.1484	84.233822	175339.0324	0.02382	0.000373	-0.35737	1094.442245	0.003421	7050.985763	86.358828	0.738198	0.075925	0.659839	2.439188	2.959026
Radiologist 1	BAMNI	44	BAMNI44	PVP	194.28127	1050.862814	422.002165	49235.89077	668.113759	5224.495127	2248.084299	192360.5589	4548.360412	38556.50939	16633.21163	731218.9684	17374.93735	2308.297069	434.579378	14741.54478	34266.04758	41598.58399	1.1e+11	41858.41096	235423.1243	177319.982	8.41e+12	0.40637	25321.47561	9.544076	98285.49703	0.016211	70476.29106	98460.15905	98460.15905	116.391645	171948.1665	0.019126	0.000397	-0.300133	1068.826344	0.003511	6473.889006	82.725564	0.728981	0.079152	0.678896	2.302067	2.83576
Radiologist 1	BAMNI	46	BAMNI46	PVP	193.929038	1048.957597	421.237074	49181.96878	666.902468	5215.023108	2244.008518	191903.7016	4540.114226	38486.60637	16603.05559	729893.2671	17343.43656	2304.112123	433.791485	14881.51529	34657.98081	42164.42226	1.07e+11	42403.39311	238137.7826	179663.5581	8.31e+12	0.40637	25558.00357	12.465911	99603.99788	0.009139	71410.48718	99751.9655	99751.9655	71.145122	174241.8627	0.029417	0.000372	-0.31415	1077.589452	0.00353	6831.779424	84.900311	0.7393	0.087147	0.635857	2.280611	2.778719
Radiologist 1	BAMNI	48	BAMNI48	PVP	196.190231	1061.188336	426.148656	49574.54797	674.678482	5275.829745	2270.173428	194107.6275	4593.051494	38935.35627	16796.64552	738403.748	17545.65925	2330.977835	438.849449	14756.69521	34182.49058	41730.83429	1.1e+11	41963.04034	235898.3382	178298.9946	8.4e+12	0.40637	25368.85211	11.48453	98505.96037	0.011025	70698.38322	98667.84303	98667.84303	83.224303	172290.5993	0.019274	0.000386	-0.330411	1048.595975	0.00384	6451.549279	82.608634	0.740174	0.080246	0.633523	2.327544	2.827341
Radiologist 1	BAMNI	49	BAMNI49	PVP	194.432619	1051.681455	422.330913	49297.17468	668.634232	5228.565105	2249.835598	192343.6605	4551.903669	38586.54563	16646.16921	731788.6015	17388.47275	2310.095275	434.917923	14911.26933	34730.56147	42347.99573	1.07e+11	42375.41051	240046.7391	180136.8886	8.27e+12	0.40637	25589.98287	13.322071	99774.19795	0.007173	71533.62897	100064.9821	100064.9821	50.817773	175121.5497	0.027699	0.000367	-0.304716	1090.177308	0.00369	6979.122722	85.769769	0.737983	0.090419	0.645061	2.263046	2.770246
Radiologist 1	BAMNI	51	BAMNI51	PVP	191.892729	1069.617602	432.491172	49838.2136	651.633117	5321.545183	2299.166169	195355.4211	4480.810227	39218.195	16987.01375	743775.3383	17750.37103	2370.745897	445.233701	14618.24557	38767.12571	41188.71448	1.11e+11	35889.74348	247168.4594	184395.9265	7.88e+12	0.415733	23754.35923	7.123965	97820.79933	0.03774	70352.0162	98114.57529	98114.57529	187.458703	173062.3433	0.010749	0.000388	-0.275116	1043.472081	0.003743	6616.701447	83.491432	0.740974	0.096888	0.648241	2.177201	2.688501
Radiologist 1	BAMNI	53	BAMNI53	PVP	182.448352	1053.078244	429.074912	49166.08391	621.410258	5244.140212	2281.344038	191932.0511	4386.7688	38253.25523	16601.63608	729474.9492	17264.85035	2341.385917	441.554979	15356.22181	37308.76967	52057.91058	1.28e+11	49625.32438	233733.019	268885.7387	1.07e+13	0.396357	24459.06353	8.779618	100651.4242	0.017313	72395.63652	100884.6036	100884.6036	104.013581	177776.5024	0.019792	0.000365	-0.288459	1042.734922	0.003805	6936.198881	85.417356	0.749547	0.098209	0.606441	2.161248	2.641488
Radiologist 1	BAMNI	54	BAMNI54	PVP	192.120001	1070.884421	433.0034	49892.96392	652.404889	5327.847842	2301.889224	195398.6324	4486.117148	39264.64371	17007.1326	744656.2408	17771.39397	2373.553729	445.76102	14515.42726	38633.97717	41002.02949	1.12e+11	35753.43252	246337.9442	182699.6888	7.93e+12	0.415733	23592.78288	9.43423	97207.98266	0.016984	69680.7866	97287.71498	97287.71498	102.404885	171142.1117	0.015436	0.00038	-0.30822	999.439684	0.004126	6378.83692	81.986986	0.762543	0.100676	0.556243	2.147654	2.589533
Radiologist 1	BAMNI	56	BAMNI56	PVP	193.678225	1047.600953	420.692277	49103.82636	666.039945	5208.278381	2241.106282	191605.6763	4534.242377	38436.83063	16581.58242	728949.2769	17321.00583	2301.132154	433.230451	14853.24906	34641.82819	42090.57303	1.07e+11	42322.94534	239167.603	179982.3119	8.31e+12	0.40637	25542.88632	11.870038	99284.3132	0.01013	71294.47821	99629.33429	99629.33429	66.60511	174405.8244	0.022374	0.000364	-0.292124	1073.239596	0.003958	6946.577938	85.522297	0.741159	0.097651	0.624708	2.206209	2.697962
Radiologist 1	BAMNI	58	BAMNI58	PVP	197.692413	1069.313606	429.411576	49841.80411	679.844337	5316.225537	2287.555614	195161.5205	4628.219413	39233.47517	16925.2535	744057.5325	17680.00226	2348.825586	442.209617	14689.96478	34034.73852	41347.51249	1.1e+11	41510.21925	234445.4412	176471.5501	8.44e+12	0.40637	25170.53694	10.161734	97548.79927	0.013837	69931.1774	97658.52474	97658.52474	88.807934	170365.9635	0.017038	0.000386	-0.303162	1037.934207	0.003869	6351.350961	81.837179	0.754524	0.096084	0.575577	2.170758	2.623569
Radiologist 1	BAMNI	59	BAMNI59	PVP	193.328174	1045.707535	419.931925	49015.07687	664.836155	5198.865019	2237.055741	191267.6613	4526.047258	38367.3605	16551.61312	727631.7853	17289.70011	2296.973123	432.447437	14869.17036	34714.51369	42129.82258	1.07e+11	42644.79746	239575.0106	180350.1841	8.28e+12	0.40637	25535.28943	11.984156	99516.44381	0.008718	71330.21003	99813.63579	99813.63579	62.56033	174686.3661	0.020478	0.000358	-0.293055	1083.642053	0.003922	7028.209279	85.95385	0.758724	0.103106	0.581799	2.145837	2.608731
Radiologist 1	BAMNI	61	BAMNI61	PVP	198.347024	1072.85438	430.833469	49951.55813	682.095478	5333.828932	2295.130301	195722.6968	4643.544643	39363.38734	16981.29739	746521.2992	17738.54531	2356.603154	443.673887	14694.62434	34197.97476	41511.19233	1.1e+11	41745.47012	235507.4931	177140.124	8.41e+12	0.40637	25208.56559	9.885508	98090.33619	0.019878	70210.46854	98113.88919	98113.88919	107.666009	171066.3188	0.015759	0.000388	-0.267865	1034.120454	0.003995	6493.668432	82.677858	0.746967	0.099048	0.615893	2.120473	2.609784
Radiologist 1	BAMNI	63	BAMNI63	PVP	193.47804	1046.518161	420.257453	49055.1472	665.351532	5202.895147	2238.789893	191399.3376	4529.555821	38397.10264	16564.44383	728195.8409	17303.10298	2298.753722	432.782667	14843.31816	34608.97655	41907.4769	1.08e+11	42283.68892	239062.8709	179703.7493	8.31e+12	0.40637	25516.52616	14.075037	99227.96126	0.006796	71164.22438	99394.22402	99394.22402	53.381411	173604.4474	0.026868	0.000362	-0.28249	1083.415303	0.003805	6974.680768	85.652709	0.74847	0.103546	0.621597	2.165806	2.659289
Radiologist 1	BAMNI	65	BAMNI65	PVP	191.691161	1068.494054	432.036874	49817.86385	650.948628	5315.955324	2296.751079	195107.5474	4476.103494	39176.99942	16969.17025	742994.0617	17731.72568	2368.255618	444.766018	14533.84818	38703.91329	41066.25062	1.11e+11	35649.02763	246133.2496	183364.4461	7.92e+12	0.415733	23639.52388	10.029292	97347.39636	0.017298	69858.30794	97493.53989	97493.53989	116.17827	171639.8429	0.011744	0.000382	-0.280049	1062.571015	0.003973	6422.455997	82.261178	0.747262	0.102465	0.61371	2.149257	2.635898
Radiologist 1	BAMNI	66	BAMNI66	PVP	193.678225	1047.600953	420.692277	49128.74193	666.039945	5208.278381	2241.106282	191688.7282	4534.242377	38436.83063	16581.58242	728949.2769	17321.00583	2301.132154	433.230451	14852.20321	34497.0661	41867.16695	1.08e+11	42200.42546	237246.1571	178587.1727	8.34e+12	0.40637	25444.42977	5.813075	98608.33919	0.25225	70733.28307	98847.68983	98847.68983	839.646029	172729.6512	0.094259	0.001474	-0.293225	1048.147101	0.308006	6680.554514	83.86155	0.750998	0.102828	0.591652	2.155147	2.623541
Radiologist 1	BAMNJ	0	BAMNJ0	NCE	0	0	0	0	0	0	0	0	0	0	0	0	0	0	0	228.068519	513.992903	417.558171	20876309031	983.893029	2198.046704	2609.503876	9.99e+11	0.3736	496.563748	27.044547	1121.807239	0.066927	856.033828	1139.644447	1139.644447	2846.813272	1818.399561	0.583817	0.005576	0	581.647617	8.093149	4	2	1	1	0	0	0
Radiologist 1	BAMNJ	2	BAMNJ2	NCE	297.260937	1511.152327	672.950563	82688.86121	1203.285946	8049.718242	3816.992232	336068.1649	8733.253541	61436.58806	29498.2313	1333449.576	23205.10322	3029.440063	540.940827	8772.489872	33564.68065	25057.19187	1.34e+11	40778.78622	222341.3842	141663.6986	1.05e+13	0.51748	20655.65483	9.211648	55738.64034	0.034232	45293.748	66134.8867	66134.8867	341.329329	132406.6113	0.039469	0.00091	-0.479716	616.47638	0.004771	2709.709503	54.864861	0.672936	0.021873	1.041486	3.366144	4.094294
Radiologist 1	BAMNJ	4	BAMNJ4	NCE	350.483622	1620.831552	707.361107	84296.61504	1444.342759	8749.354602	4034.358018	363673.8703	10496.4944	67034.72951	31276.20432	1458153.667	25262.0308	3270.653825	562.986823	9857.749972	35508.16444	19771.62343	1.44e+11	51247.1508	150969.6097	129668.2937	9.41e+12	0.492432	22727.6538	8.565137	56057.78322	0.032762	43648.54112	64557.67584	64557.67584	382.752401	123387.4831	0.038779	0.000922	-0.468057	631.522835	0.004425	2488.991868	52.629224	0.659392	0.021181	1.158969	3.373615	4.144734
Radiologist 1	BAMNJ	5	BAMNJ5	NCE	308.43906	1530.84941	607.909706	79295.30365	1235.562516	8256.130129	3627.954031	345251.8073	9018.042566	64147.1722	30347.56912	1390995.535	24781.56051	3392.613583	614.500643	12677.35694	41318.84057	18123.48645	1.83e+11	22116.45435	111768.3787	74440.22647	1.24e+13	0.492451	22182.91189	11.245374	62415.41003	0.025922	46707.87586	66679.74998	66679.74998	297.695807	119705.268	0.039361	0.000905	-0.449985	623.762805	0.004645	2397.333306	51.740156	0.644093	0.018842	1.240714	3.385509	4.202199
Radiologist 1	BAMNJ	7	BAMNJ7	E-AP	333.008194	1401.810177	589.548153	82147.99823	1282.099257	7821.727467	3556.824312	341304.2118	9143.94578	59717.02969	26722.01859	1372570.979	23851.06532	2982.803899	479.253829	11223.62113	19944.76983	24987.88508	93589872619	38968.69777	296058.6986	97708.00024	8.18e+12	0.4761	27478.07475	7.438405	62197.57391	0.046106	48441.63805	68549.88308	68549.88308	475.258576	122326.3098	0.042875	0.00098	-0.453072	626.771962	0.004205	2554.197118	53.315121	0.635529	0.018196	1.335816	3.456401	4.30717
Radiologist 1	BAMNJ	9	BAMNJ9	E-AP	299.627011	1463.501132	644.318708	79617.86045	1232.873628	8167.788266	4121.967602	342917.1075	8588.784431	63140.51408	34395.20729	1453917.537	20156.52236	2812.947035	519.555414	9573.472614	32123.0459	24400.17149	1.36e+11	35964.1172	186857.4249	111442.8963	1.03e+13	0.672265	22929.99412	11.73512	54820.51993	0.026803	44284.75983	62673.97303	62673.97303	344.541109	118124.8581	0.035909	0.000916	-0.436383	615.291652	0.004939	2386.508276	51.583121	0.625748	0.016733	1.435445	3.439798	4.323522
Radiologist 1	BAMNJ	10	BAMNJ10	E-AP	332.215278	1406.428502	608.404878	80722.30319	1227.843897	7424.449373	3661.159744	327406.7515	8648.344926	58133.02488	29733.32138	1297031.726	19751.35857	2535.445732	465.808346	13411.30062	34790.43636	20091.82175	96962409216	26887.16031	124902.6752	147042.1441	6.48e+12	0.574587	27706.85652	9.418779	59491.02581	0.035956	45808.83693	66095.51641	66095.51641	372.97978	117693.1575	0.037561	0.000909	-0.471148	620.86727	0.004644	2664.962288	54.457499	0.662211	0.021878	1.120949	3.391376	4.151421
Radiologist 1	BAMNJ	12	BAMNJ12	L-AP	341.023789	1473.70606	603.190554	81881.4633	1320.818223	7589.295401	3208.686972	333668.3313	9218.51889	58388.27685	25039.73838	1325347.165	24130.01958	3059.790206	529.491716	8957.35509	21658.86934	23572.92544	1.38e+11	42000.82526	112373.9238	189459.2006	8.52e+12	0.380048	25219.39069	8.234724	56976.18437	0.037252	42911.76375	63260.75543	63260.75543	393.593758	113871.2623	0.044373	0.000916	-0.465242	646.757205	0.004154	2767.12795	55.419104	0.654174	0.020202	1.149352	3.38427	4.16301
Radiologist 1	BAMNJ	14	BAMNJ14	L-AP	376.116313	1402.582537	561.257062	78212.23032	1341.778908	7240.978014	3427.912114	325670.6509	9289.985739	54471.35823	27085.71764	1304640.11	18095.65485	2471.286992	465.209163	12090.4012	32793.05464	15565.95997	1.04e+11	41423.40713	115115.77	150065.8793	8.73e+12	0.591983	32616.8565	10.896357	56774.09534	0.032503	44979.02156	64167.69278	64167.69278	390.630776	110505.724	0.034337	0.000817	-0.440629	691.440003	0.004365	2688.268462	54.603155	0.620872	0.016697	1.442998	3.46946	4.359176
Radiologist 1	BAMNJ	16	BAMNJ16	L-AP	362.137161	1370.100033	514.442452	77383.32841	1313.05147	7230.817142	2923.320639	311824.3243	9307.18172	54601.0403	22684.85409	1243280.703	22609.00449	2994.445033	493.52042	12857.47915	27007.34337	19273.7843	1.39e+11	48790.77733	186743.9103	120522.4593	1.03e+13	0.250755	30617.88549	7.464766	63161.16782	0.042058	45508.38221	63951.14358	63951.14358	438.633256	98864.35319	0.044518	0.000878	-0.455141	692.37594	0.003852	3031.973399	57.885409	0.637809	0.018309	1.294213	3.438269	4.276307
Radiologist 1	BAMNJ	17	BAMNJ17	L-AP	312.60275	1397.520441	582.653239	76033.62652	1121.317466	7319.148747	3519.251445	317265.7727	7560.324768	55434.69089	28410.67707	1267963.054	19463.68905	2678.579836	502.264452	11381.15957	26658.18349	16296.00578	1.38e+11	38645.79062	207774.7975	98193.45938	9.02e+12	0.582269	24530.73084	8.166238	60289.69273	0.042766	47313.21585	65472.24753	65472.24753	528.761693	116778.8738	0.036208	0.000816	-0.453123	730.580449	0.003925	2867.432668	56.273183	0.608751	0.013444	1.617063	3.633019	4.573623
Radiologist 1	BAMNJ	19	BAMNJ19	L-AP	324.289233	1244.774167	525.122005	74598.88605	1221.769516	6789.515614	3150.856151	300647.0007	8745.622397	52447.31359	25251.84647	1201534.026	18449.84472	2416.889947	395.362929	13907.25432	25906.55756	22587.59707	1.46e+11	47773.35151	179672.0783	100591.4098	1.02e+13	0.475613	30597.73304	6.610717	61110.16832	0.045871	47313.93628	64993.47207	64993.47207	494.096829	107155.8186	0.048152	0.000817	-0.466054	757.275986	0.003483	3210.041004	59.455568	0.621505	0.015654	1.38888	3.565671	4.434449
Radiologist 1	BAMNJ	21	BAMNJ21	L-AP	256.637171	1292.899757	562.988147	72769.68404	942.585357	6647.523399	3153.813444	294276.4279	7002.32131	50661.74092	25454.83706	1170686.837	18204.58255	2551.124598	473.274438	8182.772876	37187.08771	17171.02854	1.36e+11	40704.46967	125468.9954	161413.0035	8.33e+12	0.529318	21850.21309	6.681699	60875.71866	0.04928	47441.14204	69138.66875	69138.66875	693.030895	132953.0246	0.045039	0.000793	-0.427951	818.641498	0.003086	3194.318308	59.256682	0.579307	0.011989	1.925224	3.652053	4.675873
Radiologist 1	BAMNJ	22	BAMNJ22	L-AP	309.260535	1342.957545	538.650053	72029.32496	1091.665209	6797.676818	3069.424364	294005.611	7484.975472	52335.55088	25817.86766	1171296.382	19032.70774	2636.587245	495.046957	11861.8416	28332.18527	18782.28607	1.39e+11	54094.95228	200430.5281	144357.8542	8.16e+12	0.528257	25727.14758	6.607708	65828.18929	0.046934	50556.14778	69476.92173	69476.92173	530.416846	120524.1608	0.054752	0.000794	-0.454844	805.528095	0.003092	3194.251204	59.240196	0.610991	0.013658	1.744514	3.674621	4.638826
Radiologist 1	BAMNJ	24	BAMNJ24	L-AP	290.230711	1249.853087	483.323632	71146.63919	1193.400177	6258.782495	2563.660493	288795.6373	8444.710107	47617.14352	20758.49522	1140407.131	18413.9382	2501.721825	476.298744	12050.99019	31674.59252	22108.53547	1.37e+11	43572.69888	166328.2981	148254.3284	7.53e+12	0.36317	28013.16851	5.159084	60978.47465	0.067674	45618.5244	65658.60949	65658.60949	832.113868	112664.3202	0.04567	0.000767	-0.446977	857.679259	0.002948	3332.271601	60.410822	0.584149	0.01115	1.945458	3.749235	4.767199
Radiologist 1	BAMNJ	26	BAMNJ26	L-AP	299.201059	1195.710761	457.938209	69306.47973	1120.757983	6097.84703	2602.445589	278470.0959	7993.484844	45879.40471	20496.33706	1103983	17389.5828	2374.643457	438.571493	13872.7711	27839.69689	18606.60592	92347968712	47665.29113	98647.15847	151994.2709	9.37e+12	0.411109	29337.19818	6.805212	64277.92887	0.046191	46304.58424	66944.91516	66944.91516	674.396076	109886.6047	0.043454	0.00068	-0.462587	931.894764	0.002807	3756.29075	63.905851	0.587192	0.010714	1.859429	3.810085	4.811491
Radiologist 1	BAMNJ	27	BAMNJ27	L-AP	272.466086	1251.479575	524.183467	69464.59592	1006.40497	6401.480601	2895.417419	278926.561	7390.071309	47773.55863	21710.5714	1103472.074	18672.91592	2499.658213	454.830022	12676.65065	34946.48112	25499.65995	1.12e+11	38059.60516	112462.6758	163520.1882	6.95e+12	0.395306	23331.97712	5.703646	60998.6026	0.057798	45559.76692	68112.07208	68112.07208	714.3813	127119.106	0.045961	0.000693	-0.473105	928.221245	0.002811	3880.885909	65.044571	0.604064	0.012394	1.609179	3.744344	4.684807
Radiologist 1	BAMNJ	29	BAMNJ29	L-AP	263.696689	1202.08663	494.69357	65920.43274	900.029757	6061.524455	2798.791507	262952.9979	6281.818939	44419.21751	20787.4233	1035133.44	17349.97527	2362.703191	443.696371	10642.29118	32755.21574	25056.62604	1.35e+11	51588.24437	145808.2432	129020.5596	9.32e+12	0.443235	25950.23174	4.521099	63680.0926	0.080331	46839.09009	68467.8208	68467.8208	1094.494645	120560.8663	0.031468	0.000643	-0.445482	1007.313073	0.002495	4061.645772	66.466701	0.575359	0.010584	1.990061	3.780847	4.824908
Radiologist 1	BAMNJ	31	BAMNJ31	L-AP	280.436794	1233.920383	501.729862	68844.918	1005.490869	6171.946386	2827.691722	274237.1678	7148.767919	45309.79418	21232.30336	1087061.346	16928.7229	2338.763795	451.753726	9979.180911	25040.25022	23064.39186	95817258795	49569.15626	156842.0333	152469.0239	6.54e+12	0.42477	23764.29623	5.409348	59422.22015	0.065374	45904.30792	63684.36474	63684.36474	794.847625	112128.7224	0.033838	0.000603	-0.483085	1000.096072	0.002773	4231.261552	67.850825	0.608201	0.011963	1.657091	3.820954	4.765764
Radiologist 1	BAMNJ	33	BAMNJ33	L-AP	276.251854	1328.106446	581.113508	69569.1822	1005.417528	6635.587327	3176.292365	279231.5554	6797.821251	49948.23791	25280.03731	1101754.553	17870.37935	2453.877434	470.741084	14491.80083	46257.55779	21522.2944	1.14e+11	42501.26861	132052.6916	175697.1477	1.01e+13	0.555697	24765.1762	4.080283	62069.67631	0.075972	49188.64628	69594.87855	69594.87855	771.485506	129474.9854	0.059048	0.000705	-0.476111	945.166054	0.002608	4008.545945	66.169541	0.613782	0.013457	1.586221	3.732291	4.650041
Radiologist 1	BAMNJ	34	BAMNJ34	L-AP	241.710046	1226.341496	519.288504	67453.64904	856.48188	6382.410301	3080.912822	268660.6494	5726.748185	46426.18594	23283.73276	1059924.874	17415.70499	2445.015598	465.342947	12220.42717	27334.03109	32169.38832	92406722304	37196.38247	182030.7258	101441.4062	7.32e+12	0.494545	26420.92152	4.336319	67777.82651	0.08582	51195.59768	72184.14156	72184.14156	1037.471645	126759.9917	0.031498	0.00065	-0.444997	990.855111	0.002556	3971.083424	65.654677	0.55762	0.009679	2.177472	3.850097	4.929375
Radiologist 1	BAMNJ	36	BAMNJ36	L-AP	272.905132	1339.938565	555.316584	70377.93362	989.459148	6785.994457	3111.334175	282930.6647	6921.188582	49718.66024	23636.45549	1119971.479	19161.01617	2685.201134	511.716849	13615.70723	41307.46359	34399.86348	1.23e+11	26724.88211	124784.8531	135431.2112	7.85e+12	0.490786	25379.91217	3.799378	69231.49479	0.093139	49866.84685	72442.68995	72442.68995	932.742404	125927.8581	0.045184	0.000646	-0.460807	1017.21092	0.002434	4288.533614	68.31431	0.59579	0.011831	1.847836	3.785695	4.780239
Radiologist 1	BAMNJ	38	BAMNJ38	L-AP	270.351448	1294.78207	540.81619	70031.24784	930.685881	6677.733477	3155.271038	280381.6135	6395.252483	49643.40092	24058.22785	1102746.909	19189.92059	2591.776558	483.614432	10475.79523	20753.41525	20100.71584	1.25e+11	53087.69314	154600.9474	137985.955	9.05e+12	0.457848	22106.02342	3.545428	66655.95619	0.103336	49731.68909	71917.29933	71917.29933	1111.443824	132251.2615	0.043584	0.000677	-0.451033	998.056864	0.002409	3942.062657	65.492466	0.568913	0.009961	2.037435	3.842546	4.89378
Radiologist 1	BAMNJ	39	BAMNJ39	L-AP	301.953229	1286.569173	542.524277	69797.18025	1081.092431	6701.496256	3157.222898	282386.2654	7413.743231	50634.11852	25162.77274	1116983.949	18057.60255	2463.180927	442.091667	12225.14829	23084.08003	22367.61916	1.37e+11	45322.28593	205917.7383	128248.2758	1.17e+13	0.527344	30627.16111	3.815893	67009.0635	0.089054	55199.0724	76070.61865	76070.61865	927.600921	139637.1865	0.068699	0.000722	-0.43819	991.21958	0.00227	3700.845274	63.405943	0.544699	0.008737	2.384895	3.901289	5.028108
Radiologist 1	BAMNJ	41	BAMNJ41	L-AP	230.778408	1192.048566	514.060985	66629.72008	856.19582	6137.827133	2989.276451	265453.6696	5710.312426	45859.37965	23272.49101	1038957.524	16876.57621	2292.354862	447.209172	9817.799844	30503.64266	26933.27859	1.51e+11	41275.17415	284040.6287	145968.8499	9.64e+12	0.561651	23229.81082	4.712117	65847.1005	0.065936	49796.14629	72611.98567	72611.98567	861.789374	135523.9309	0.054393	0.000666	-0.425023	1016.051961	0.002326	3957.21061	65.577261	0.5459	0.009742	2.460222	3.8353	4.970687
Radiologist 1	BAMNJ	43	BAMNJ43	L-AP	311.74399	1284.342761	494.57838	69575.311	1138.746114	6495.088937	2778.250259	280022.0275	8200.03263	47781.80555	21055.59926	1109103.057	18526.17367	2578.092564	478.020391	13551.82076	22892.71023	32957.87854	87857893838	52146.73055	227057.5733	93765.44541	8.51e+12	0.357212	33110.51329	4.383199	67817.59587	0.074106	47538.23936	69290.15614	69290.15614	769.826696	108414.9195	0.07606	0.000678	-0.462367	1018.958416	0.00227	4081.313328	66.686107	0.59316	0.011724	1.787536	3.783164	4.771639
Radiologist 1	BAMNJ	44	BAMNJ44	PVP	250.853577	1205.951882	491.231754	69722.30739	945.344125	6172.938706	2774.57576	279450.3936	6604.110503	45786.47393	21439.53855	1109146.311	17742.82488	2453.018821	463.866551	10312.48397	23647.38433	25457.78582	1.31e+11	41596.44728	121492.4053	166279.1726	7.35e+12	0.468448	23065.25321	4.771203	64767.43482	0.072918	48091.31705	67904.68816	67904.68816	1000.102747	119018.6298	0.034853	0.000586	-0.45727	1080.435782	0.002481	4219.491185	67.485382	0.566622	0.009595	2.242561	3.927156	5.010664
Radiologist 1	BAMNJ	46	BAMNJ46	PVP	274.050743	1310.53242	550.28269	70995.1	998.992991	6767.256738	3133.08053	285124.3681	6923.335581	50069.16478	23535.17783	1137673.515	19610.65137	2635.183218	486.198987	12970.74722	27170.35132	35392.67769	1.3e+11	40757.61367	174683.0599	114166.4226	8.32e+12	0.462513	24392.27934	4.179659	64130.66236	0.076001	46104.155	69515.85627	69515.85627	726.527101	125409.821	0.062003	0.000651	-0.468473	1007.556735	0.002445	4540.326785	70.126224	0.603838	0.012256	1.790412	3.775733	4.748602
Radiologist 1	BAMNJ	48	BAMNJ48	PVP	285.463059	1217.878316	506.963386	69161.75911	1016.973986	6222.806547	2913.131192	276021.6731	7192.603506	45815.26168	21814.54755	1088779.674	16808.11063	2292.701369	425.451871	14227.03232	33728.99033	18147.76371	1.03e+11	34349.55409	120450.5911	145698.5889	5.96e+12	0.500087	28432.40628	4.619766	61031.26062	0.080344	48096.27148	67464.07397	67464.07397	1015.328629	119361.3683	0.031573	0.000612	-0.436647	1032.003542	0.00266	4078.763861	66.478217	0.554147	0.009971	2.282541	3.839329	4.939884
Radiologist 1	BAMNJ	49	BAMNJ49	PVP	294.948794	1350.706737	565.144914	71895.15997	1148.091761	6822.263083	3018.903711	289294.9166	8225.603409	50501.80641	22608.33813	1156455.438	19667.86487	2655.267611	490.613029	12540.17081	16929.30885	36517.73855	75028539434	45183.59708	133157.9125	117630.7507	6.73e+12	0.345607	25439.7473	3.884575	61663.67776	0.090074	47300.79148	68828.60464	68828.60464	927.621094	126547.3157	0.057551	0.00067	-0.466095	1008.782442	0.002424	4402.218879	69.084198	0.595192	0.011619	1.769426	3.764734	4.739668
Radiologist 1	BAMNJ	51	BAMNJ51	PVP	273.36532	1329.797635	600.725247	71929.58596	985.703698	6585.512225	3212.57241	288745.4336	7210.736263	47963.5003	23610.23079	1146740.28	17142.53324	2387.236117	455.707067	10962.56553	41942.09554	18907.40351	1.45e+11	52989.8187	160294.3921	162722.6826	1.24e+13	0.60021	23070.92542	6.056997	58622.51226	0.04627	45612.26837	66929.68286	66929.68286	612.03528	127402.7815	0.04508	0.000623	-0.468179	982.31415	0.002834	3946.67637	65.427983	0.587956	0.010302	1.91524	3.86375	4.874303
Radiologist 1	BAMNJ	53	BAMNJ53	PVP	249.346434	1294.058918	575.019248	70324.62062	880.519404	6756.469523	3271.91678	281818.8264	6115.629709	50039.75015	24780.64437	1107550.397	19143.47607	2604.033339	469.693236	9366.679127	33712.72557	25004.19943	1.21e+11	40289.73615	149017.2983	157493.2065	9.16e+12	0.529834	22771.95998	4.583841	62506.8714	0.086888	48820.89772	72872.49232	72872.49232	767.719077	143704.2665	0.04676	0.000677	-0.48706	927.949038	0.002921	4029.803467	66.252136	0.619155	0.013133	1.432806	3.727964	4.614772
Radiologist 1	BAMNJ	54	BAMNJ54	PVP	318.830397	1369.054562	564.561979	71335.45007	1143.601896	6789.154666	3067.8715	286648.0661	7945.278773	49682.52352	23281.523	1134712.431	18455.72175	2577.68127	485.662187	13033.09101	22082.43752	31092.33961	1.18e+11	40972.76811	203769.5871	113696.98	6.22e+12	0.447128	26658.32074	4.934229	62606.19583	0.060371	47907.2956	66773.51555	66773.51555	655.522685	115223.3498	0.065073	0.000669	-0.458094	986.907916	0.002456	3952.634008	65.58316	0.595594	0.011459	1.771376	3.739659	4.721631
Radiologist 1	BAMNJ	56	BAMNJ56	PVP	264.451191	1188.047671	513.611555	68745.72212	982.284164	6105.118403	2975.726734	274121.3597	6614.311597	45433.82659	23074.7964	1085600.425	15744.71859	2147.107506	409.984926	13659.46412	36180.15695	20864.67008	1.22e+11	36772.49092	119737.1608	114308.8469	8.96e+12	0.603029	27284.84189	5.985195	60719.67276	0.055737	50817.19385	69341.9985	69341.9985	765.215582	128643.8066	0.038776	0.000589	-0.461014	1037.75081	0.002659	4018.007208	66.152392	0.592228	0.011836	1.792892	3.771988	4.757535
Radiologist 1	BAMNJ	58	BAMNJ58	PVP	269.449447	1363.794655	568.514855	72002.04023	964.336528	6920.375945	3064.726571	290091.6119	7000.212491	52037.88389	23939.86312	1152835.947	21097.80829	2891.312846	525.830353	13021.15295	35835.74058	18424.58554	1.03e+11	29204.21412	113421.4761	122536.7985	6.36e+12	0.375596	24854.5848	4.881666	65644.85575	0.063897	50093.56274	70284.4127	70284.4127	580.571206	124993.3545	0.074385	0.000667	-0.482253	977.888908	0.00255	4247.817011	67.911501	0.613254	0.012792	1.536511	3.737975	4.650189
Radiologist 1	BAMNJ	59	BAMNJ59	PVP	283.931447	1308.520999	559.728783	72402.07478	1020.985549	6821.492066	3315.706898	290379.9589	7123.992896	50325.7139	24645.66338	1152255.727	18556.05763	2484.799619	464.86077	12208.23659	40482.35064	23073.76272	1.03e+11	37041.82249	119378.5097	135395.4055	6.07e+12	0.546309	26254.38398	4.678361	61713.23457	0.063746	49083.29958	70426.00497	70426.00497	716.560452	132023.1668	0.055436	0.000646	-0.458933	1013.69136	0.002423	4024.969848	66.05667	0.56841	0.009746	1.956615	3.850963	4.885657
Radiologist 1	BAMNJ	61	BAMNJ61	PVP	236.184451	1214.547191	547.91442	69327.12895	938.448099	6226.11653	3116.061313	276375.7203	6320.412586	45819.80721	23979.51678	1092344.573	15519.87784	2171.607118	430.448319	12133.15894	45986.93633	31325.1535	1.28e+11	21405.51495	188782.8733	96878.71745	6.96e+12	0.600901	22420.72844	5.507487	63403.70332	0.070455	49116.26756	70599.2559	70599.2559	865.477383	133168.8885	0.037383	0.000572	-0.459796	1080.757787	0.002466	4409.278012	69.237233	0.591887	0.011535	1.855321	3.776073	4.766674
Radiologist 1	BAMNJ	63	BAMNJ63	PVP	280.620624	1285.228044	500.273345	71272.06149	1052.020702	6580.685923	2731.04999	286936.3658	7644.008468	49851.57228	21202.09909	1141116.423	21005.46472	2797.615231	504.334075	9849.275193	18496.27385	26158.69468	1.42e+11	53228.72262	156051.3634	172931.2153	9.95e+12	0.445342	25275.59029	3.578987	66052.31611	0.08855	46610.27263	68190.46416	68190.46416	822.737653	115381.6341	0.051752	0.00064	-0.484397	1021.202361	0.002467	4444.993609	69.445422	0.612544	0.012997	1.524585	3.73666	4.641227
Radiologist 1	BAMNJ	64	BAMNJ64	PVP	260.011726	1215.296147	509.790526	68926.30064	935.496679	6280.700695	2947.633931	274596.811	6241.709805	46626.13236	22721.19943	1080914.195	17663.22312	2397.570086	445.493895	12676.13106	26304.09346	19191.33196	1.01e+11	38220.35673	91691.9422	192258.1889	6.64e+12	0.486591	26878.79593	5.900629	64388.10908	0.051766	49005.07958	70628.97489	70628.97489	638.323171	126860.8855	0.046299	0.000636	-0.453897	985.839733	0.002774	3915.823865	65.186364	0.566272	0.009711	2.062353	3.859811	4.919475
Radiologist 1	BAMNJ	66	BAMNJ66	PVP	266.786014	1355.919071	584.287317	72470.46632	958.391004	6957.98115	3291.365412	291085.1519	6853.307112	51293.29676	25259.77012	1156136.123	19180.21954	2708.224734	504.84574	10946.49104	28246.6212	20893.32149	1.1e+11	41869.36571	166134.6998	126697.9717	7.5e+12	0.512249	21299.22128	5.072367	62645.23681	0.063683	49010.65882	68558.85679	68558.85679	715.443609	127645.7323	0.057248	0.000642	-0.48472	1010.072506	0.002522	4377.333597	68.928883	0.611835	0.012606	1.523122	3.753426	4.660788
Radiologist 1	BAMNK	0	BAMNK0	NCE	0	0	0	0	0	0	0	0	0	0	0	0	0	0	0	363.76864	647.252917	1110.796885	30179288268	1253.243803	2998.279402	4755.755459	1.35e+12	0.443963	892.791472	31.207249	1603.911586	0.076779	1245.247913	1761.531123	1761.531123	968.047695	2945.509848	1.406928	0.007134	0	392.679238	7.33565	4	2	1	1	0	0	0
Radiologist 1	BAMNK	2	BAMNK2	NCE	212.41559	949.506174	357.786757	47141.66099	764.378141	4633.773832	1839.100888	184033.7418	5380.183278	34155.48795	13476.77768	703270.6363	15298.52699	2030.294803	379.303827	16442.02771	34271.10836	38289.0704	1.9e+11	56361.37322	158290.9189	198682.4784	1.23e+13	0.458901	32735.82557	29.925342	83518.53515	0.0041	58163.30281	82906.47343	82906.47343	27.192409	131852.9978	0.012621	0.000519	-0.382887	443.987818	0.015681	3539.665079	61.455056	0.823876	0.140943	0.366573	1.989616	2.264436
Radiologist 1	BAMNK	4	BAMNK4	NCE	188.798595	937.967512	328.887988	47265.03702	668.9605	4617.833377	1706.000583	184548.3912	4500.052089	33911.57106	12689.92697	705455.0743	16721.592	2242.872294	420.280929	17262.57183	35522.37182	24738.98588	1.91e+11	49035.98345	112687.8332	253239.4953	1.46e+13	0.608401	26301.77262	14.118342	71086.57109	0.012181	57736.10081	80926.41079	80926.41079	54.191663	155230.7283	0.009975	0.00053	-0.452363	458.229278	0.013727	3399.573383	60.465844	0.815189	0.127271	0.418246	2.227283	2.529872
Radiologist 1	BAMNK	5	BAMNK5	NCE	212.180122	948.453623	357.390142	47106.1966	763.530809	4628.63718	1837.062199	183896.9091	5374.219213	34117.62575	13461.83834	702517.9128	15281.5682	2028.044171	378.883359	16494.10504	34426.84341	38407.66087	1.9e+11	56641.75413	158626.2596	199196.9801	1.23e+13	0.458901	32838.74531	34.102857	83931.13818	0.002958	58394.84568	83287.89553	83287.89553	20.871332	132450.5605	0.016142	0.000517	-0.405145	449.332613	0.01507	3591.647436	61.919007	0.8261	0.135711	0.359316	2.021149	2.288067
Radiologist 1	BAMNK	7	BAMNK7	E-AP	200.051324	1001.43833	400.710497	49794.46572	692.180656	4966.618107	2154.268365	194341.8064	4620.705859	36673.43345	16186.94116	742227.8905	15865.78643	2120.169086	400.676509	14261.21232	27455.59837	31359.29413	1.25e+11	35429.18329	160953.5763	192755.0947	9.6e+12	0.327216	24287.69558	11.904957	79860.20194	0.019261	58538.12128	80299.57703	80299.57703	73.066217	137190.2087	0.006089	0.000534	-0.42063	455.427451	0.014308	3396.977598	60.386407	0.810019	0.136303	0.432312	2.164411	2.473761
Radiologist 1	BAMNK	9	BAMNK9	E-AP	212.156604	948.348496	357.350528	47097.61705	763.446179	4628.124141	1836.858579	183876.5259	5373.623534	34113.84415	13460.34622	702440.0456	15279.87439	2027.819382	378.841364	16433.11083	34287.07727	38312.60368	1.9e+11	56414.64586	158364.7499	199157.0005	1.23e+13	0.458901	32723.59189	25.201544	83599.81936	0.005188	58160.47993	82943.70212	82943.70212	32.902679	131851.5779	0.012692	0.000514	-0.403711	455.064692	0.014251	3639.24969	62.272004	0.83647	0.149941	0.342228	1.975105	2.233414
Radiologist 1	BAMNK	10	BAMNK10	E-AP	206.626762	928.220354	321.470411	43948.99103	746.837877	4577.018921	1695.45014	171310.8516	5197.198073	33798.65327	12591.62928	652478.6991	16009.82593	2134.730903	400.123181	16887.9045	32664.0138	46454.91571	2.19e+11	52020.30871	181787.8551	169259.7944	1.17e+13	0.50045	30766.52363	19.998815	82201.76711	0.008025	65170.25403	89990.87347	89990.87347	44.171894	164793.436	0.010603	0.000526	-0.366928	475.910388	0.013059	3517.380203	61.244315	0.81964	0.154316	0.389957	1.967288	2.26471
Radiologist 1	BAMNK	12	BAMNK12	L-AP	211.874793	947.08879	356.875854	47053.50262	762.432082	4621.976533	1834.418652	183712.7718	5366.485667	34068.53021	13442.46664	701506.9838	15259.5779	2025.125799	378.338143	16557.9961	34605.83612	38659.83136	1.88e+11	56915.93908	160287.7736	200809.6543	1.23e+13	0.458901	32951.49158	18.896199	84146.03754	0.008754	58449.44384	83473.70922	83473.70922	62.600697	132651.2702	0.010351	0.000498	-0.343537	550.013411	0.010249	4016.446749	65.308989	0.811564	0.14562	0.399345	1.958812	2.261405
Radiologist 1	BAMNK	14	BAMNK14	L-AP	234.43535	945.051443	339.076577	47715.46267	805.983488	4658.466602	1794.373725	186316.6484	5541.624021	34550.05744	13403.50557	711112.9614	15604.92784	2058.109389	371.539516	17945.55005	21951.10833	41736.57749	1.87e+11	44489.67021	129372.4013	269428.7716	1.02e+13	0.46254	37136.47989	18.321929	80766.68337	0.00795	57511.99916	81477.48507	81477.48507	52.153645	127240.0936	0.012351	0.000478	-0.410077	536.654187	0.010769	3953.723682	64.939681	0.820222	0.126933	0.3737	2.095609	2.375167
Radiologist 1	BAMNK	16	BAMNK16	L-AP	212.133091	948.243393	357.310924	47095.75524	763.361568	4627.611216	1836.655004	183856.1473	5373.027986	34110.06338	13458.85444	702362.1957	15278.18095	2027.594643	378.799377	16572.57412	34712.83246	38703.65872	1.87e+11	56761.85557	160149.4659	201804.7802	1.22e+13	0.458901	33013.12766	12.232917	83998.13319	0.018761	58335.0673	83323.14227	83323.14227	143.916247	132283.175	0.011812	0.00052	-0.337716	679.984718	0.007365	4280.444311	67.591409	0.76588	0.11061	0.581344	2.212068	2.64729
Radiologist 1	BAMNK	17	BAMNK17	L-AP	211.190687	946.204951	351.579669	48459.55326	729.831307	4774.754032	1901.299381	189179.2005	4932.160133	35334.06449	14246.56138	722163.9929	16155.34298	2143.623344	383.434595	16639.93859	20569.86735	32174.00322	1.28e+11	46126.20673	117397.0803	251180.1995	8.54e+12	0.558463	34200.31681	11.133984	87323.75535	0.023863	59992.32923	87486.40663	87486.40663	163.863531	141097.799	0.009706	0.000486	-0.379134	686.218719	0.007421	4502.968216	69.411348	0.765514	0.085479	0.559397	2.363955	2.805819
Radiologist 1	BAMNK	19	BAMNK19	L-AP	231.540767	933.382855	334.889985	47312.27276	796.031978	4600.948329	1772.218521	184743.9755	5473.201367	34123.4665	13238.01196	704989.3397	15412.25317	2032.697831	366.952103	16339	24527.86629	36723.03094	1.36e+11	46727.50258	124289.617	295397.0355	1.14e+13	0.46254	37763.59218	16.144	81634.11538	0.010375	58323.14964	82517.32053	82517.32053	90.001791	129037.4592	0.021063	0.000469	-0.396163	741.041023	0.006466	4713.639801	71.062861	0.755235	0.072464	0.584932	2.473232	2.930653
Radiologist 1	BAMNK	21	BAMNK21	L-AP	230.142916	927.379504	332.689086	47027.977	794.760892	4581.647819	1754.910739	183629.5445	5458.384713	33921.1295	13145.91959	701391.3232	15316.8252	2031.976188	364.547501	17859.5721	21998.5097	38423.89181	1.34e+11	56342.04923	136715.066	208581.7235	9.95e+12	0.468006	37798.06125	13.696377	84396.24098	0.011175	58984.3083	83827.994	83827.994	96.247827	128721.4328	0.018307	0.000449	-0.43088	758.928961	0.006502	4791.41284	71.703802	0.762242	0.06631	0.552863	2.557862	2.993782
Radiologist 1	BAMNK	22	BAMNK22	L-AP	212.41559	949.506174	357.786757	47141.66099	764.378141	4633.773832	1839.100888	184053.9161	5380.183278	34155.48795	13476.77768	703297.5354	15298.52699	2030.294803	379.303827	16963.973	35534.89237	39733.53975	1.81e+11	58507.96824	165478.4279	207258.9117	1.2e+13	0.458901	33761.89107	7.924065	85936.01577	0.031221	59824.625	85229.10818	85229.10818	215.027602	135282.5101	0.010904	0.00044	-0.39479	835.226608	0.005549	5254.221238	74.925679	0.750838	0.069957	0.601943	2.503575	2.978407
Radiologist 1	BAMNK	24	BAMNK24	L-AP	218.067346	952.296729	356.277987	47601.39032	778.558449	4656.206303	1842.616867	185861.6418	5349.452051	34483.59782	13603.35116	709636.6898	15530.79461	2035.030987	377.951396	14048.90615	43012.92631	39091.62202	1.59e+11	54241.50549	180943.7749	294534.3655	1.01e+13	0.455391	33685.51493	9.271269	87112.00563	0.020533	60497.81483	85689.133	85689.133	154.075356	134847.0058	0.012991	0.000413	-0.417759	872.294679	0.00528	5545.08503	76.912185	0.765281	0.071709	0.554187	2.510843	2.949066
Radiologist 1	BAMNK	26	BAMNK26	L-AP	217.896848	951.552166	355.999427	47574.69131	777.949724	4652.565798	1841.176197	185765.4109	5345.269524	34456.63644	13592.71523	709081.8526	15518.65169	2033.439876	377.655891	14322.54366	44098.72486	39803.98808	1.54e+11	55286.80188	185134.7866	300277.7635	1e+13	0.455391	34350.11396	11.246319	88911.87992	0.013379	61727.67827	87562.81809	87562.81809	109.283324	138077.3985	0.020437	0.000377	-0.40735	945.400635	0.004879	6128.058814	80.638402	0.776164	0.082317	0.517366	2.405959	2.81763
Radiologist 1	BAMNK	27	BAMNK27	L-AP	212.086081	948.033256	357.231742	47088.67568	763.192402	4626.585706	1836.247989	183835.5466	5371.837287	34102.50436	13455.87187	702206.5475	15274.79521	2027.145315	378.715433	17719.66587	37129.20784	41356.49174	1.71e+11	60760.58853	172035.8945	215359.6263	1.18e+13	0.458901	35275.75674	12.8886	89883.56862	0.012354	62419.29269	89153.00113	89153.00113	99.43945	141569.1105	0.012844	0.000359	-0.31187	925.849091	0.005464	6191.999732	80.793656	0.769768	0.108648	0.534059	2.131873	2.555707
Radiologist 1	BAMNK	29	BAMNK29	L-AP	217.79954	951.127223	355.840446	47553.44549	777.602309	4650.488064	1840.353968	185682.4521	5342.882444	34441.24886	13586.64502	708765.1922	15511.7214	2032.531787	377.487238	14463.71946	44546.34675	40242.11687	1.53e+11	55774.47806	186477.3957	302947.6637	9.97e+12	0.455391	34730.90596	14.775289	89993.97714	0.009316	62336.66649	88544.15354	88544.15354	70.636808	139457.7539	0.016294	0.000353	-0.364698	915.34674	0.005488	6193.589643	80.91869	0.776223	0.098519	0.504704	2.25453	2.654018
Radiologist 1	BAMNK	31	BAMNK31	L-AP	231.796303	934.412965	335.25958	47352.49574	796.910503	4606.026078	1774.174396	184920.4537	5479.241762	34161.12621	13252.62183	705767.3878	15429.26261	2034.941179	367.357082	17661.22012	26393.54815	39494.25214	1.24e+11	50562.48559	133452.8753	318027.8682	1.1e+13	0.46254	40871.73949	8.923627	88554.24161	0.017805	63068.0272	89495.25922	89495.25922	107.805461	140000.8142	0.012636	0.000326	-0.456836	944.19053	0.005416	6334.896535	81.982667	0.792951	0.082104	0.444881	2.443447	2.784049
Radiologist 1	BAMNK	32	BAMNK32	L-AP	214.222371	957.582555	360.830047	47401.81749	770.879847	4673.188136	1854.744052	185058.741	5425.946449	34446.01028	13591.40947	706675.4184	15428.65436	2047.564238	382.530138	14949.67851	41383.1701	45811.19222	1.21e+11	44569.39063	199420.0051	294526.1323	7.62e+12	0.458901	36126.5635	13.34184	92247.84506	0.010334	64063.08389	91550.84438	91550.84438	65.002425	145581.1239	0.01585	0.000349	-0.447246	907.770502	0.005602	6188.412214	81.079939	0.785686	0.079295	0.476943	2.470739	2.844227
Radiologist 1	BAMNK	34	BAMNK34	L-AP	165.041021	937.506899	314.027679	46656.33079	596.28318	4673.386423	1566.41508	182063.3102	4265.579522	33964.45695	11238.76732	694757.7246	18460.1101	2510.688163	458.438199	13670.95009	22156.34359	49431.24247	1.23e+11	45651.10308	121857.8317	219543.0944	6.64e+12	0.623776	24505.74457	8.985213	83003.83531	0.017979	62469.16853	97076.00326	97076.00326	104.851478	197790.5979	0.015072	0.000355	-0.452627	954.183058	0.0052	5927.655364	79.596139	0.752731	0.067697	0.658349	2.723201	3.208625
Radiologist 1	BAMNK	36	BAMNK36	L-AP	234.521805	952.313335	323.392149	49384.31685	831.369166	4724.478671	1689.058555	192950.4669	5621.019124	35061.07742	12683.31918	738392.9274	16756.73912	2204.050951	394.39938	16948.27814	24809.96263	37067.94626	1.42e+11	57713.09736	230854.3271	211483.2964	9.33e+12	0.532529	39368.77407	7.175393	86269.45977	0.027298	62331.93918	90236.45122	90236.45122	140.662714	149038.1112	0.013966	0.00036	-0.490131	976.154199	0.005282	6230.880223	81.63526	0.765233	0.051914	0.565316	2.812465	3.252101
Radiologist 1	BAMNK	37	BAMNK37	L-AP	196.950789	882.161975	279.414305	45465.35046	697.794729	4335.564706	1361.550418	177635.851	4851.779665	32280.4396	10137.22484	678744.9296	17291.43509	2276.21956	405.796881	19931.37888	30453.38392	41497.87676	1.78e+11	54885.50699	155956.7198	191061.2795	1.2e+13	0.69358	29454.14568	6.454219	79523.75773	0.028644	65308.15057	89405.52734	89405.52734	137.923467	169120.4482	0.019915	0.00035	-0.512508	1007.54247	0.004693	6053.215732	80.626285	0.745164	0.044208	0.708538	3.04747	3.563119
Radiologist 1	BAMNK	39	BAMNK39	L-AP	217.750918	950.914894	355.761008	47548.0855	777.428718	4649.449893	1839.943129	185669.0314	5341.689703	34433.56022	13583.61195	708606.968	15508.25857	2032.078046	377.402968	15098.46676	46463.75586	42043.08346	1.45e+11	58623.24022	192257.4916	312697.7976	9.82e+12	0.455391	36349.62869	10.250802	94692.77611	0.016313	65058.87825	93113.19473	93113.19473	81.099684	146717.598	0.028027	0.000364	-0.491235	1023.056365	0.004775	6132.493472	81.055988	0.749297	0.047946	0.610408	2.88229	3.35328
Radiologist 1	BAMNK	41	BAMNK41	PVP	222.013256	969.528456	362.724806	48152.08697	792.646396	4740.459951	1875.958859	187979.7208	5446.24992	35107.57552	13849.50261	716930.5963	15811.82298	2071.854696	384.790394	15152.61963	46629.95043	42172.32684	1.44e+11	63037.35747	190871.5302	159903.5254	1.08e+13	0.455391	36484.53393	8.910589	95066.67746	0.019545	65506.46418	93483.10289	93483.10289	94.069866	147314.5227	0.025366	0.000354	-0.492108	1034.742131	0.004771	6292.019725	82.104077	0.745327	0.04353	0.628877	2.929507	3.419862
Radiologist 1	BAMNK	43	BAMNK43	PVP	212.180122	948.453623	357.390142	47104.51727	763.530809	4628.63718	1837.062199	183910.3437	5374.219213	34117.62575	13461.83834	702517.9128	15281.5682	2028.044171	378.883359	18717.65804	39004.32748	43312.66298	1.63e+11	64237.18904	178538.5695	224168.53	1.15e+13	0.458901	37297.15001	8.858695	94990.10339	0.02076	65952.04892	94514.13812	94514.13812	110.090116	150779.1957	0.02066	0.000379	-0.485428	1000.507347	0.005088	6237.128443	81.741573	0.744125	0.044274	0.646301	2.912242	3.412401
Radiologist 1	BAMNK	44	BAMNK44	PVP	239.208159	954.965114	336.166236	47618.79946	837.318509	4691.164722	1747.74803	185928.0216	5961.052644	34639.4772	12886.30432	710553.6335	15792.12023	2106.098183	379.590719	20074.79261	39349.54668	33466.99624	1.94e+11	71169.69016	149667.5035	194018.2476	1.25e+13	0.472178	37242.86246	5.360989	83948.46216	0.03524	63043.01521	86734.89132	86734.89132	143.845119	141799.7785	0.018982	0.000386	-0.474902	1001.316307	0.004579	5740.707547	78.537628	0.729567	0.051804	0.796016	2.972172	3.541973
Radiologist 1	BAMNK	46	BAMNK46	PVP	211.968647	947.50832	357.033939	47069.31284	762.769815	4624.02392	1835.23124	183760.5975	5368.862848	34083.62147	13448.42122	701817.7289	15266.3374	2026.022865	378.505734	18736.6761	39015.00157	43393.58116	1.62e+11	64374.64525	178956.5276	225663.7185	1.15e+13	0.458901	37235.74213	7.877059	95423.95307	0.025086	66316.26299	94762.02081	94762.02081	106.734143	150964.435	0.024038	0.000368	-0.512757	992.144228	0.004841	6354.708423	82.499649	0.754389	0.041636	0.586728	2.950912	3.411279
Radiologist 1	BAMNK	48	BAMNK48	PVP	215.767582	992.737884	382.730363	49262.48916	737.774188	5070.174694	2109.324492	192134.5231	4812.994131	37377.95204	15932.35344	733017.0339	16632.60448	2223.076014	394.239939	16241.66727	38281.20872	20600.17414	1.32e+11	62729.19974	178142.8152	147795.9287	9.2e+12	0.214552	36282.19584	4.081218	95196.39739	0.05149	67387.41705	96981.14249	96981.14249	176.462765	161249.5793	0.017676	0.000397	-0.478362	1005.659131	0.004313	5646.715025	77.899555	0.736692	0.051361	0.815635	2.951365	3.506434
Radiologist 1	BAMNK	49	BAMNK49	PVP	224.405964	951.577245	397.475679	46068.59036	825.602729	4740.737441	2177.196986	179640.3733	5695.675846	34677.37795	16159.7346	684391.1748	12821.96751	1737.937725	329.695602	19725.72114	38520.99733	41578.90405	1.78e+11	80297.01078	335422.4234	207720.5417	1.28e+13	0.436371	43861.15998	11.918675	94269.93117	0.013404	69409.07332	100146.1117	100146.1117	61.248621	168183.4246	0.042925	0.00038	-0.430833	996.401033	0.004584	5623.399522	77.43657	0.761766	0.080136	0.598549	2.527305	2.966818
Radiologist 1	BAMNK	51	BAMNK51	PVP	218.463997	991.895713	375.077784	47792.66372	763.676902	4981.073882	2018.905129	186340.0371	5144.297837	36524.77285	14967.67165	710520.4835	16412.80336	2198.491851	398.353932	17036.05494	35244.85655	37975.44363	1.21e+11	64590.79062	243012.1727	234884.3145	7.55e+12	0.509756	39684.99802	4.52617	95228.85071	0.042943	66861.69732	98148.14462	98148.14462	139.079198	162449.8791	0.016897	0.000382	-0.495369	958.20887	0.005072	5698.348478	78.185328	0.762161	0.059737	0.649081	2.859486	3.339644
Radiologist 1	BAMNK	53	BAMNK53	PVP	234.670468	921.175258	360.0851	44870.42219	839.999747	4547.784175	1944.115522	175037.4975	5860.530337	33917.44622	14696.0554	667183.1613	13360.86048	1763.668905	326.419691	18054.02317	56113.04686	39840.46299	2.09e+11	67786.81144	234264.0202	172448.388	1.19e+13	0.4058	48748.84697	10.034583	96107.04328	0.014737	64994.12035	98834.5476	98834.5476	66.863086	154375.2569	0.024489	0.000383	-0.381832	909.506882	0.005516	5427.36762	75.968114	0.768256	0.096549	0.595329	2.349216	2.780797
Radiologist 1	BAMNK	54	BAMNK54	PVP	228.525349	987.087912	390.96987	47063.2898	777.800379	4960.277059	2153.74833	183414.4922	5414.577593	36661.37907	15963.69013	698656.2083	15283.11134	2028.72835	367.592692	20666.9111	43900.63022	42017.70822	1.68e+11	57306.12538	250157.9123	168108.4723	1.17e+13	0.370667	35309.92182	4.019553	96052.66861	0.056867	67549.16858	96679.81808	96679.81808	189.535032	159304.0133	0.015239	0.000395	-0.461578	947.647201	0.004837	5376.90206	75.992086	0.741238	0.062347	0.783252	2.831473	3.367832
Radiologist 1	BAMNK	56	BAMNK56	PVP	214.845041	973.353973	414.900436	45730.29819	750.238374	4862.978594	2245.269276	178093.0141	5276.534741	35923.20049	16926.16714	676448.8562	13720.49861	1867.470943	343.608495	17660.21617	49817.63122	32825.65116	1.75e+11	55920.61715	269072.5392	149123.762	9.86e+12	0.464372	37312.28773	10.356188	97122.56645	0.014785	75869.5902	102818.6961	102818.6961	60.415533	179717.3637	0.032234	0.000395	-0.391792	934.987852	0.005057	5459.451858	76.270456	0.754739	0.085251	0.630975	2.448564	2.920876
Radiologist 1	BAMNK	58	BAMNK58	PVP	248.312228	927.764649	356.510688	45452.07242	877.002048	4645.492728	2006.209806	177264.07	6090.30787	34256.67453	14864.57173	675533.8346	13301.79493	1762.280874	322.941733	22989.24309	46749.16579	34945.41468	1.79e+11	69927.19404	206968.8305	266198.9017	8.33e+12	0.308685	49743.79781	9.741458	96542.15948	0.016799	66105.06495	99111.05003	99111.05003	91.852788	153616.0833	0.016611	0.000396	-0.428819	902.715358	0.00586	5535.751577	76.91476	0.753317	0.069206	0.624196	2.596262	3.067822
Radiologist 1	BAMNK	60	BAMNK60	PVP	207.443068	954.242158	358.247129	49661.16759	757.258121	4779.932639	1871.093622	193973.009	5200.607175	34976.81274	13674.22086	742012.3717	16101.9847	2151.580895	388.551961	17107.50552	40428.33832	32519.04867	1.27e+11	61396.44379	155380.0783	307915.6108	8.87e+12	0.60689	32343.85781	8.53501	91932.00083	0.019489	64769.89112	91635.9288	91635.9288	113.066814	150335.8557	0.021913	0.000367	-0.497523	933.247595	0.005362	5769.349349	78.631761	0.767071	0.051632	0.571574	2.804237	3.246055
Radiologist 1	BAMNK	61	BAMNK61	PVP	222.552084	947.288924	351.536559	47458.91211	771.225078	4672.884176	1830.515472	185274.0915	5275.395766	34490.91029	13597.34714	707162.0914	15618.16739	2071.143626	373.200281	18846.71558	41093.7757	36769.84857	1.65e+11	67462.05271	191481.0785	310765.6704	8.46e+12	0.456014	38075.47046	6.11996	91938.10385	0.040136	64347.45211	92298.57633	92298.57633	164.481349	147242.6271	0.017652	0.000397	-0.466065	951.619616	0.004896	5440.482738	76.42384	0.733932	0.059951	0.780499	2.847924	3.367527
Radiologist 1	BAMNK	63	BAMNK63	PVP	223.414264	979.677788	378.131762	46523.26372	791.641701	4896.826574	2025.82561	181296.7126	5345.154059	36087.6311	15221.87196	690678.2571	15520.60507	2079.359263	378.131762	20240.82315	32729.24495	32652.16278	1.94e+11	62929.92273	336204.6256	239790.749	1.25e+13	0.25742	40657.79254	4.578599	98377.17696	0.04195	66130.71638	98722.5705	98722.5705	137.235814	157478.1356	0.01825	0.000399	-0.47201	917.741955	0.004671	5489.152611	76.716023	0.757254	0.066719	0.661232	2.77041	3.246544
Radiologist 1	BAMNK	65	BAMNK65	PVP	250.846281	952.161974	339.535582	47134.27177	873.327091	4711.08143	1818.605724	183943.462	6047.816202	34792.82694	13613.43165	702501.0435	15131.57908	2019.148615	361.780112	18092.39636	45098.50476	49931.05847	1.57e+11	61084.3613	173813.4276	175874.4211	1.33e+13	0.432851	44099.93192	8.751277	92498.15777	0.016873	64014.4737	92426.37993	92426.37993	90.422982	140609.2723	0.023626	0.000392	-0.480885	926.204145	0.004938	5562.019828	77.245056	0.758474	0.049848	0.574184	2.788111	3.241898
Radiologist 1	BAMNK	66	BAMNK66	PVP	228.635668	986.870566	361.787432	48378.122	812.19622	4924.032696	1924.488658	188726.2085	5419.358097	36365.8722	14430.82626	720222.611	16515.68785	2187.347817	396.447466	21058.25637	41291.31447	32219.89365	1.32e+11	64893.11936	166268.579	202708.6536	1.25e+13	0.360325	37383.6594	4.602687	91193.2031	0.045757	67703.29528	92886.5697	92886.5697	156.564395	151776.2132	0.016061	0.000413	-0.463983	937.289755	0.004884	5428.119519	76.335558	0.740129	0.062536	0.783617	2.836255	3.372479
Radiologist 1	BAMNL	0	BAMNL0	NCE	0	0	0	0	0	0	0	0	0	0	0	0	0	0	0	265.988586	672.109725	945.30694	25853505265	929.749368	3160.29363	2688.764048	1.35e+12	0.630716	457.725722	24.911905	2176.362614	0.134719	1608.893992	2256.668244	2256.668244	1987.671263	4216.222027	2.225469	0.00847	0	571.180367	8.550334	4	2	1	1	0	0	0
Radiologist 1	BAMNL	2	BAMNL2	NCE	170.780722	1059.687116	483.723447	47140.60915	617.48374	5337.387184	2614.366356	183419.807	4105.084602	39355.55398	19776.47032	695492.2189	15473.99905	2105.537088	405.182947	10515.95743	32513.03925	17863.26341	1.18e+11	69457.53138	156475.2981	238473.0926	1.1e+13	0.640526	21298.35093	14.430487	97329.13093	0.00871	72153.51332	102448.041	102448.041	56.555787	193835.551	0.030732	0.000666	-0.230935	665.929768	0.005109	3876.897888	64.375729	0.720487	0.092916	0.741357	2.14634	2.722101
Radiologist 1	BAMNL	3	BAMNL3	NCE	172.433815	1069.944483	488.405705	47474.01059	623.460747	5389.051055	2639.672424	184842.9226	4144.820254	39736.50072	19967.899	700913.3671	15623.78146	2125.917883	409.104963	10601.93591	32918.59487	18004.76809	1.16e+11	70275.34094	157963.76	239708.0872	1.09e+13	0.640526	21551.93147	10.678339	98291.1937	0.014184	72509.61733	103380.4098	103380.4098	77.17722	195387.3203	0.01902	0.00063	-0.216631	685.367077	0.005137	4100.139941	66.04581	0.732963	0.1065	0.674065	2.041128	2.570121
Radiologist 1	BAMNL	5	BAMNL5	NCE	169.680981	1052.863266	480.608512	46939.84606	613.507457	5303.017103	2597.531155	182706.309	4078.649928	39102.12406	19649.11983	693367.8905	15374.3543	2091.978491	402.573773	10533.10847	32646.45675	17914.33277	1.17e+11	69652.15326	157775.1648	240574.9293	1.1e+13	0.640526	21329.64514	15.362893	97605.41776	0.007834	71799.76309	102586.4595	102586.4595	42.155072	193805.3571	0.034122	0.000651	-0.257068	648.395711	0.005322	3936.004637	64.855598	0.735268	0.094373	0.668089	2.153383	2.682108
Radiologist 1	BAMNL	7	BAMNL7	E-AP	183.357732	1099.418846	498.970235	48501.45229	668.015637	5536.555436	2717.117735	188992.0351	4293.063054	41064.24376	20660.21559	716253.0003	16110.96512	2151.422065	417.090879	13514.21663	35789.05952	15979.15193	1.25e+11	46143.63837	138656.2583	258447.76	6.52e+12	0.650807	24818.09304	16.529302	98239.15445	0.006979	72480.76179	102929.3051	102929.3051	45.549041	190420.8185	0.027747	7e-04	-0.195852	643.690931	0.005431	3920.129636	64.585922	0.72919	0.106362	0.693075	2.001022	2.54492
Radiologist 1	BAMNL	8	BAMNL8	E-AP	176.695451	1069.079643	485.950875	47592.16261	618.624289	5373.746955	2634.078907	185332.4952	4128.000993	39717.49209	19954.01652	702666.4334	15635.47457	2121.043759	406.433316	14083.15457	33681.57533	18909.42765	1.54e+11	60423.20238	176967.167	233060.3878	9.93e+12	0.636016	21560.90594	15.925586	93696.27578	0.007301	71691.33948	99860.57447	99860.57447	44.96763	190488.8404	0.034325	0.000636	-0.261059	665.465463	0.005635	3834.663447	64.018897	0.739628	0.100731	0.643507	2.1292	2.63557
Radiologist 1	BAMNL	10	BAMNL10	L-AP	170.942294	1060.689658	484.181085	47168.9625	618.067926	5342.436746	2616.839739	183544.6002	4108.968315	39392.78723	19795.18032	696052.735	15488.6386	2107.529081	405.56628	10634.88748	32952.18717	18123.45005	1.16e+11	70421.22783	159368.6689	241427.1187	1.09e+13	0.640526	21547.96773	12.169939	98683.40281	0.010986	72870.14937	103961.9446	103961.9446	68.622225	196933.0051	0.024452	0.000591	-0.231814	743.681612	0.004996	4250.612659	67.285531	0.725639	0.094299	0.7139	2.120778	2.673931
Radiologist 1	BAMNL	12	BAMNL12	L-AP	182.050779	1091.582318	495.413634	48237.36522	663.2541	5497.091519	2697.750438	187845.8466	4262.462616	40771.54267	20512.952	711683.4356	15996.12805	2136.086981	414.117904	13702.77326	36110.91776	16246.01602	1.23e+11	46605.4197	139544.2682	261070.1453	6.46e+12	0.650807	25161.32395	7.234949	99174.98598	0.028212	73143.59449	104083.536	104083.536	146.195942	192822.8483	0.025834	0.000639	-0.335185	749.6496	0.004455	4146.678871	66.793388	0.713382	0.073817	0.76432	2.473736	3.055677
Radiologist 1	BAMNL	13	BAMNL13	L-AP	175.691034	1053.449081	478.106899	47096.93022	640.084041	5305.056625	2603.507471	183406.1711	4113.55815	39347.23333	19796.3544	695350.5466	15437.32077	2061.465113	399.651147	13776.22625	36258.84938	16364.62199	1.22e+11	46863.72168	140497.9602	264110.7145	6.41e+12	0.650807	25227.15034	7.029561	99687.37583	0.032227	73829.99555	104734.1474	104734.1474	217.431663	194334.6876	0.032509	0.000607	-0.32425	844.989266	0.003796	4292.070239	67.990453	0.696522	0.059914	0.898974	2.563521	3.220631
Radiologist 1	BAMNL	15	BAMNL15	L-AP	164.646347	1109.520993	513.102238	48439.08899	639.560833	5518.654746	2694.837346	188694.9712	4202.253525	40628.66666	20356.93466	715404.4751	16069.47847	2184.256567	431.772408	11248.15757	38647.44107	18772.62925	1.36e+11	64885.06748	164967.334	250607.2088	9.51e+12	0.635416	19419.49322	6.336867	101727.5348	0.038145	74200.84083	105767.5124	105767.5124	228.197699	200195.4867	0.047093	0.000566	-0.359462	923.135741	0.003484	4530.359564	69.934373	0.681202	0.048903	1.016159	2.759333	3.454522
Radiologist 1	BAMNL	17	BAMNL17	L-AP	193.530868	1151.73704	507.725808	50266.1889	682.395715	5851.019554	2780.179702	196123.3332	4442.37382	43251.57881	21071.8754	743749.7333	17737.32959	2388.444137	450.480365	16298.99867	39131.94568	44021.13136	1.69e+11	49176.73181	138837.7133	136597.8653	1.46e+13	0.640585	24931.965	5.644576	105140.3167	0.047825	76035.04508	107714.563	107714.563	300.050565	195645.6535	0.041496	0.00054	-0.375498	1003.330202	0.003248	4933.463086	72.894414	0.676371	0.044683	0.96053	2.803555	3.494428
Radiologist 1	BAMNL	18	BAMNL18	L-AP	201.613654	1047.395576	435.136149	47823.5548	724.826844	5256.897388	2398.604491	186360.126	4816.915316	38963.44406	18303.0752	707167.7114	15843.45355	2133.466053	410.645772	14501.29899	35469.37677	19188.84315	1.56e+11	76736.97715	191092.5339	196897.8514	1.28e+13	0.696036	27583.90525	3.944694	100158.6938	0.095235	70891.74045	99899.26142	99899.26142	592.340383	171695.7529	0.031749	0.000547	-0.362978	1023.882878	0.002959	4856.885642	72.420462	0.652099	0.038497	1.193788	2.908086	3.680373
Radiologist 1	BAMNL	20	BAMNL20	L-AP	186.301489	1173.357635	530.07805	50598.81322	668.258448	5937.389525	2886.889579	197458.5123	4363.20974	43836.19951	21862.36972	749315.7049	17610.62004	2382.241498	456.978097	15301.23743	33319.05611	43844.58152	1.67e+11	45144.6993	138274.7734	135683.9203	1.28e+13	0.63667	23508.35932	5.863132	106464.9933	0.038295	76527.95523	109157.7305	109157.7305	274.597325	200192.5761	0.052528	0.00051	-0.347705	1080.671379	0.002832	5080.988968	73.948637	0.666048	0.043789	1.077767	2.792321	3.539159
Radiologist 1	BAMNL	22	BAMNL22	L-AP	158.27566	971.774212	441.326103	44385.23055	548.650022	4985.761142	2448.386205	172841.2767	3401.336259	36520.68817	18405.76533	655315.6088	14713.58659	1988.724914	372.172449	13622.72917	31012.87541	41690.86216	1.02e+11	53706.41504	237452.5619	229931.2168	1.14e+13	0.707319	26253.73333	5.086199	106443.2737	0.055954	77888.10667	111574.6098	111574.6098	451.315195	207158.1586	0.046852	0.000478	-0.376131	1178.044532	0.002447	5459.190262	76.651268	0.65863	0.037002	1.12721	2.928638	3.679779
Radiologist 1	BAMNL	24	BAMNL24	L-AP	180.953142	1045.870338	471.612539	47082.88565	629.079636	5309.240518	2602.938473	183847.1276	4102.422309	39260.77097	19820.01629	698794.5987	15338.33237	2077.222408	393.304657	15872.39446	26112.96331	65284.59871	1.68e+11	40659.8192	192620.1932	167455.0327	1.48e+13	0.65302	26243.43918	4.375353	104190.8294	0.054999	76043.31366	107690.8406	107690.8406	471.307929	196138.2646	0.047953	0.000467	-0.351201	1270.071641	0.002118	5511.048934	76.979665	0.647415	0.03884	1.228841	2.895686	3.689961
Radiologist 1	BAMNL	25	BAMNL25	L-AP	187.98556	1050.357081	546.277112	41597.40295	579.391979	5362.802231	3107.434115	161508.7222	3245.817702	39171.56419	23744.97252	608234.9227	12180.77397	1675.976136	316.094409	18162.20534	79091.2711	32823.84415	1.85e+11	51303.86496	367177.9086	191672.0673	1.3e+13	0.646967	37087.54453	4.874108	98904.34394	0.04143	94318.7028	126651.1258	126651.1258	322.976583	271708.2709	0.041721	0.000449	-0.373112	1214.5165	0.002321	6310.933075	82.181493	0.672509	0.039447	1.004066	2.859082	3.578093
Radiologist 1	BAMNL	27	BAMNL27	L-AP	185.276581	1002.662639	443.632418	46307.62655	637.641176	5030.47514	2426.680865	180788.5108	4232.711676	37044.34019	18280.64093	687415.5711	14530.98758	1966.153099	373.75364	19208.23206	33658.52505	31377.17098	1.65e+11	45932.23498	160760.3441	285739.8781	8.8e+12	0.73043	25499.33621	4.385421	100578.7472	0.060558	75217.7579	103894.0302	103894.0302	370.786969	188919.2901	0.057851	0.000431	-0.426202	1276.821771	0.002257	6190.690279	81.525359	0.678554	0.032961	0.947059	3.028518	3.71658
Radiologist 1	BAMNL	29	BAMNL29	L-AP	186.686042	995.331498	500.069807	43237.10645	632.780194	5059.610496	2797.829507	168156.8147	4342.368272	37618.27758	21106.16055	635286.9066	12169.74876	1629.000795	308.575649	18580.99651	57284.07439	36544.79341	1.45e+11	35184.67005	384593.4043	168349.6544	1.23e+13	0.699347	31178.2405	5.650375	94474.26494	0.033741	81662.18952	113497.9506	113497.9506	289.884299	233865.0319	0.055506	0.000423	-0.358775	1305.75959	0.002074	6745.064683	84.806918	0.678366	0.042228	0.953605	2.772168	3.469222
Radiologist 1	BAMNL	30	BAMNL30	L-AP	165.808817	1013.033094	487.8065	47588.13347	545.638325	5136.905742	2689.891789	185645.2672	3442.347161	38099.05813	20450.43029	705393.7424	14206.28068	1901.375628	359.417777	17493.21119	52992.85025	26999.98416	1.47e+11	28692.2713	204918.8578	327588.8167	1.13e+13	0.71236	22772.37904	4.103517	92910.08308	0.055039	75600.97281	104990.0771	104990.0771	414.150204	211367.7631	0.042292	0.000424	-0.405418	1333.338478	0.002016	6235.200157	81.810804	0.668185	0.030919	0.997487	3.004504	3.722715
Radiologist 1	BAMNL	32	BAMNL32	L-AP	192.073371	1070.978092	510.945839	49948.47121	680.815416	5317.628452	2819.010827	195229.0069	4520.807932	39418.49545	21458.13718	742952.3318	13439.55034	1817.802209	367.958881	14031.91691	50660.4123	38978.60651	1.08e+11	45277.66229	211852.6913	220671.5262	1.25e+13	0.746581	23342.25188	3.852609	91198.28216	0.066926	72515.82854	100225.5973	100225.5973	498.115618	195163.573	0.035703	0.000424	-0.398911	1356.035899	0.002017	6504.721339	83.517911	0.66504	0.031691	1.077034	3.028683	3.777798
Radiologist 1	BAMNL	34	BAMNL34	L-AP	174.686491	977.558054	440.589722	47235.27775	623.620358	4976.12361	2454.0311	184275.2466	4059.362889	36752.93839	18744.22443	701057.1676	13949.35107	1898.472151	362.281841	16250.30501	32259.98307	41899.86705	1.38e+11	41801.54604	131172.4033	296254.2159	8.98e+12	0.680544	26075.2058	4.628587	101827.0695	0.044885	74722.46041	105767.1177	105767.1177	327.892265	193339.1262	0.047012	0.000421	-0.391711	1370.92739	0.001988	6716.628128	84.825738	0.654045	0.030856	1.147041	3.042148	3.816155
Radiologist 1	BAMNL	35	BAMNL35	L-AP	191.286536	1146.55388	512.114095	50840.63445	665.085281	5845.851519	2836.727472	198468.9578	4391.577972	43023.93587	21360.21792	754164.0711	17272.13998	2344.038766	443.153249	18670.20051	29074.62922	49369.63371	1.56e+11	41096.92366	293573.288	153024.5846	1.04e+13	0.683378	26573.4948	4.232943	110899.5202	0.045631	79319.52045	114617.5822	114617.5822	252.136659	210097.7936	0.036429	0.000384	-0.379025	1372.017858	0.002116	7111.758799	87.07389	0.667975	0.041029	1.003634	2.871177	3.58784
Radiologist 1	BAMNL	37	BAMNL37	L-AP	204.459049	1157.011964	511.365916	50597.58162	718.511449	5797.171849	2797.702066	197461.7864	4636.992591	43012.14127	21222.92897	749453.0531	17152.21972	2280.958335	441.186998	17433.19217	38909.98935	22819.95111	1.37e+11	53402.18634	241009.9679	260243.0625	7.52e+12	0.670982	28701.97725	5.351575	107065.0167	0.031822	80526.14955	110641.4421	110641.4421	175.622838	199733.7578	0.037311	0.000403	-0.328048	1277.725777	0.002317	7323.424751	88.181705	0.66818	0.046328	0.999171	2.68396	3.400423
Radiologist 1	BAMNL	39	BAMNL39	L-AP	187.974802	1089.657067	483.104563	48279.35863	644.199384	5486.333831	2656.867939	187938.0397	4204.429349	40615.25091	20097.84968	711136.7893	16312.97188	2185.266509	418.577701	18116.03462	41679.67385	38811.834	1.5e+11	47063.00944	197023.6856	137061.7812	1.03e+13	0.704288	25031.42015	3.456962	109635.7779	0.061282	81866.75228	112536.885	112536.885	296.365641	205844.564	0.035579	0.000415	-0.419455	1282.290262	0.002122	6799.222823	85.284708	0.685713	0.034207	0.907084	2.970139	3.638685
Radiologist 1	BAMNL	41	BAMNL41	PVP	192.16003	1148.358477	520.881729	50122.457	687.885661	5813.908283	2853.203424	195453.0431	4473.322691	42979.10554	21626.16124	741377.0997	16879.62161	2272.819198	435.316718	12444.49972	39946.43056	20673.41091	1.1e+11	71616.42203	184181.8837	259264.8206	9.87e+12	0.643179	26598.052	8.060994	110141.3029	0.016174	80510.54145	115402.2011	115402.2011	109.517167	214728.1467	0.040544	0.000428	-0.305455	1227.962566	0.002399	7113.748594	86.882721	0.66378	0.049151	1.025904	2.612623	3.343584
Radiologist 1	BAMNL	42	BAMNL42	PVP	167.939801	1057.712681	477.834087	46927.77122	602.395564	5352.206354	2602.36063	182591.4621	3933.219038	39515.79579	19707.63842	691129.1535	15874.93834	2147.450159	411.938793	16599.3296	35984.36419	47077.14854	1.51e+11	48915.91342	148462.3611	146196.1423	1.23e+13	0.63667	25324.7446	4.458943	115176.693	0.041044	84186.30924	119102.3469	119102.3469	184.880856	220731.2572	0.05321	0.000411	-0.413198	1308.663865	0.002093	6871.310135	85.730775	0.6857	0.036394	0.958015	2.98053	3.673537
Radiologist 1	BAMNL	44	BAMNL44	PVP	190.367806	1137.648051	516.023607	49755.58724	681.469939	5759.683548	2826.592375	193866.3177	4431.555003	42578.20073	21424.45774	734392.6808	16722.18799	2251.621234	431.256638	12574.7387	40413.7315	21006.84129	1.08e+11	71638.39249	186463.1494	262032.7382	9.81e+12	0.643179	26837.45269	5.195989	110996.7092	0.031832	81042.1365	116631.697	116631.697	171.360931	217695.9169	0.037066	0.000426	-0.318595	1230.571049	0.002442	7350.316205	88.221178	0.692889	0.055027	0.868204	2.544005	3.189713
Radiologist 1	BAMNL	46	BAMNL46	PVP	168.099765	1058.720163	478.289229	46962.77021	602.969352	5357.304387	2604.839406	182726.5816	3936.96547	39553.435	19726.41015	691477.0548	15890.05938	2149.495628	412.331169	16600.19871	35932.546	46674.61284	1.52e+11	48496.93177	147641.4081	145336.1779	1.23e+13	0.63667	25297.65257	4.156929	114303.3995	0.045273	83880.49188	118578.6735	118578.6735	231.904026	220410.2426	0.049021	0.000405	-0.429312	1329.684364	0.002094	6784.110247	85.233011	0.685378	0.034694	0.930602	3.024024	3.696266
Radiologist 1	BAMNL	47	BAMNL47	PVP	200.877116	1200.452242	544.51084	51814.60829	719.090668	6077.648531	2982.635226	202427.0412	4671.03807	44922.97184	22606.91816	768149.1927	17645.01561	2375.922637	455.064286	12502.2544	40376.00344	20617.18252	1.09e+11	71849.40246	185210.9485	259925.5382	9.85e+12	0.643179	26691.65742	5.284619	110150.3014	0.031213	80563.18475	115731.5831	115731.5831	167.277299	215934.0724	0.036185	0.000432	-0.2948	1207.148875	0.002534	7286.77033	87.859806	0.681962	0.057821	0.997296	2.55651	3.267616
Radiologist 1	BAMNL	49	BAMNL49	PVP	181.239892	1086.01707	492.83296	48066.03602	665.39863	5470.712942	2683.251194	187043.6051	4206.606464	40530.83064	20460.17314	707643.5803	15864.05104	2122.063118	411.944218	17221.34858	38927.18942	25355.91844	1.7e+11	49215.8829	153615.2876	256155.2189	9.62e+12	0.640565	28319.61932	4.127591	111648.8559	0.04398	82573.56365	116733.8211	116733.8211	199.699718	215317.9533	0.048722	0.000395	-0.420437	1318.662032	0.002141	6753.487248	85.046283	0.673266	0.03182	0.968812	3.030099	3.734352
Radiologist 1	BAMNL	51	BAMNL51	PVP	184.297952	1101.374284	499.570259	48607.44017	659.741355	5576.036754	2736.466828	189302.6147	4290.359964	41220.71746	20741.34645	717615.8801	16189.01104	2179.828571	417.506074	12430.81836	39956.29576	20736.33612	1.11e+11	71178.7857	183885.5316	261441.8503	9.89e+12	0.643179	26513.94672	6.914842	110218.987	0.021047	80186.44829	115611.5209	115611.5209	115.460878	215494.1628	0.043135	0.000449	-0.318565	1148.700158	0.00257	6886.264975	85.435383	0.703415	0.059059	0.82764	2.50689	3.131809
Radiologist 1	BAMNL	52	BAMNL52	PVP	185.818476	1110.461014	503.691891	48899.59004	665.184455	5622.04104	2759.043653	190565.5456	4325.756533	41560.80257	20912.46992	722443.3759	16322.57612	2197.812932	420.950647	12387.86504	39675.41524	20793.93779	1.11e+11	71212.25288	182897.5079	257473.9053	9.93e+12	0.643179	26455.42096	5.493192	109963.9803	0.030765	80289.65213	115490.2684	115490.2684	155.255103	215577.692	0.027464	0.000435	-0.340003	1179.02198	0.002561	6669.998091	84.251067	0.683299	0.047763	0.903217	2.656122	3.326686
Radiologist 1	BAMNL	54	BAMNL54	PVP	171.340523	1079.130996	487.510062	47551.10604	614.593866	5460.586677	2655.057531	184942.8195	4012.865359	40315.97695	20106.71126	699952.7568	16196.40033	2190.93528	420.28041	16671.3455	36017.14226	46696.18648	1.51e+11	48767.70994	147475.8689	144874.6569	1.23e+13	0.63667	25387.72338	4.237527	114234.9998	0.043352	83714.99813	118436.4692	118436.4692	207.992114	219888.1538	0.047218	0.000405	-0.409346	1303.469758	0.002123	6759.456303	84.985716	0.688939	0.038262	0.887895	2.895285	3.553855
Radiologist 1	BAMNL	56	BAMNL56	PVP	188.844648	1091.588795	492.236971	48395.23021	660.417175	5522.55617	2707.551628	188634.5045	4334.742852	40972.09235	20511.93978	715091.7626	16125.40972	2154.587367	410.507177	17343.27742	36809.41937	25804.55038	1.42e+11	45946.53866	143760.8255	257039.0947	9.38e+12	0.645198	25678.64567	5.454387	110395.4632	0.030939	81608.95692	115517.5189	115517.5189	169.373741	215600.5036	0.036658	0.000465	-0.278786	1152.971935	0.002463	7196.521494	87.219854	0.689495	0.065454	0.898012	2.434313	3.103132
Radiologist 1	BAMNL	57	BAMNL57	PVP	285.044703	1000.543901	417.281733	42444.99879	1063.684452	4943.813571	2328.43237	165138.7751	7019.005317	36472.17636	18325.75139	624358.9742	11127.41966	1551.696749	298.217466	26768.10069	51019.14428	44819.82017	2.16e+11	94737.89749	252262.8622	226909.8082	1.27e+13	0.582319	60987.34995	3.490776	103072.4543	0.052241	79879.30748	111649.3438	111649.3438	198.111682	179465.1164	0.042247	0.000403	-0.410142	1275.739526	0.002258	6328.607612	82.287286	0.697191	0.040634	0.848062	2.860539	3.500161
Radiologist 1	BAMNL	59	BAMNL59	PVP	186.935301	1117.135221	506.719232	49146.2418	669.182416	5655.831212	2775.626342	191573.4489	4351.755425	41810.59536	21038.16019	726544.9282	16420.67974	2211.022454	423.480688	12394.43314	39843.0746	20778.14348	1.11e+11	71169.71734	184004.5388	260007.4424	9.93e+12	0.643179	26498.84672	7.178786	110642.0523	0.020178	80529.60499	115841.9348	115841.9348	123.478338	215584.7877	0.045639	0.000464	-0.293519	1159.568291	0.002417	6776.616001	84.746655	0.68859	0.057478	0.902078	2.480272	3.146556
Radiologist 1	BAMNL	61	BAMNL61	PVP	206.961291	983.015832	426.005264	43079.86327	728.51937	4874.028929	2318.482981	167705.5045	5011.798816	36134.45873	17566.93827	635325.9381	13555.72164	1827.026578	350.049277	18101.01595	50602.00861	30201.22045	1.51e+11	78809.20881	215699.0252	318039.1521	1.23e+13	0.541913	40811.79357	5.197194	105746.6761	0.028655	74669.4022	113289.005	113289.005	126.772649	200850.8741	0.045595	0.000392	-0.40061	1263.573961	0.002318	6822.652139	85.302555	0.69661	0.043711	0.83916	2.806896	3.435078
Radiologist 1	BAMNL	63	BAMNL63	PVP	187.552604	1120.824254	508.392533	49256.81853	671.392207	5674.508042	2784.792086	192033.6835	4366.125458	41948.66288	21107.63292	728254.5787	16474.9045	2218.323749	424.879117	12446.93509	40098.05766	20780.00253	1.09e+11	71528.99896	184702.002	260613.9292	9.88e+12	0.643179	26693.44457	6.572333	110802.1499	0.022612	80628.6315	116237.0815	116237.0815	117.566261	216650.5814	0.041357	0.000426	-0.312031	1195.476408	0.002487	7002.233123	86.077854	0.704512	0.062903	0.796613	2.448832	3.053007
Radiologist 1	BAMNL	64	BAMNL64	PVP	177.800991	1062.548105	481.959166	47602.40351	636.483833	5379.467607	2639.999575	185671.6198	4139.070361	39767.53581	20010.16043	704620.555	15618.30502	2102.984199	402.787947	14908.72631	36255.21387	71560.51584	1.25e+11	53378.89106	172025.1498	167834.4591	1.38e+13	0.643179	26500.94986	7.994253	110158.6747	0.016928	80201.4701	115501.9046	115501.9046	103.780768	215189.3191	0.041803	0.000419	-0.294988	1232.064676	0.002345	6808.752503	85.009394	0.673663	0.050932	0.975235	2.554764	3.260895
Radiologist 1	BAMNL	66	BAMNL66	PVP	182.663487	1095.256133	497.080992	48336.71203	665.486339	5515.592458	2706.829952	188150.4569	4276.808065	40908.76257	20581.99011	712129.8256	16049.9644	2143.276168	415.511654	15120.46117	40037.52219	17835.77079	1.07e+11	51663.13403	154272.807	288215.5927	5.88e+12	0.650807	27740.52198	5.359062	110022.2028	0.030376	81185.27757	115208.2039	115208.2039	143.885277	213047.8881	0.044882	0.000445	-0.376779	1160.915293	0.002354	6656.406131	84.249929	0.697773	0.043723	0.876033	2.757291	3.412056
Radiologist 1	BAMNM	0	BAMNM0	NCE	167.947519	975.809988	349.458245	52592.02828	531.945346	5090.599496	2066.07433	210952.4076	4043.394035	39430.27629	16948.72612	821603.042	18438.15614	2492.57982	458.404224	10931.00378	33044.50605	58459.06722	2.23e+11	23973.93907	212004.7685	256034.6965	1.04e+13	0.495409	18849.51135	3.090788	88790.27107	0.290401	63334.59289	94572.73579	94572.73579	914.531085	181860.8897	0.080349	0.003796	-0.557653	519.020239	0.434698	1887.767505	44.919838	0.649858	0.014186	1.195352	3.941458	4.702095
Radiologist 1	BAMNM	2	BAMNM2	NCE	277.919107	1314.832211	458.118844	55763.64899	942.053991	6629.617773	2525.768209	217700.2165	6288.925025	49189.21412	19039.70517	833333.2878	23860.58393	3161.795573	578.79426	14564.95769	24485.14825	38736.30055	2.24e+11	46666.11835	227836.654	278159.486	1.2e+13	0.529006	33214.43264	6.796899	84730.47325	0.044468	68419.57811	93806.90431	93806.90431	172.321096	172552.2381	0.015132	0.000661	-0.47077	585.67621	0.007106	3189.639591	58.93542	0.759793	0.080871	0.57742	2.646278	3.095796
Radiologist 1	BAMNM	3	BAMNM3	NCE	168.246716	993.776257	394.085914	47808.96444	536.318046	5206.310671	2302.840051	187128.0619	3850.37146	40609.28466	17504.01659	723020.8296	19254.89662	2367.152574	431.443628	13914.62175	33154.22132	32282.58181	1.49e+11	39422.62208	196368.3837	321319.4098	1.2e+13	0.598375	22647.46953	2.976564	82049.71647	0.362933	65886.48265	96389.96504	96389.96504	731.584397	198812.9577	0.020908	0.002087	-0.548665	538.319245	0.009503	2003.292824	46.042387	0.659438	0.01893	1.252289	3.78491	4.520018
Radiologist 1	BAMNM	5	BAMNM5	NCE	256.989571	1275.592139	436.686569	55629.06281	875.944452	6464.260551	2367.878067	217226.3336	5736.253182	47866.74858	17729.70438	834048.5147	24400.79102	3220.438032	581.915999	14933.68854	26465.7726	49875.11004	1.97e+11	37623.84698	271539.259	211969.5955	1.24e+13	0.590803	29981.48127	3.34851	82604.05276	0.394787	66118.24118	93275.26541	93275.26541	804.687421	177911.4748	0.007512	0.000733	-0.489296	635.948462	0.006246	3341.154293	60.436555	0.739778	0.051561	0.643285	2.891962	3.386027
Radiologist 1	BAMNM	7	BAMNM7	NCE	186.360842	983.816916	322.35132	45006.27502	642.384275	5115.264361	1833.5273	172884.6218	4687.275838	37195.47675	13512.83125	649589.217	18995.36967	2639.352786	475.104754	11514.77101	33941.6038	48602.07095	1.9e+11	59394.0114	192862.5095	184913.7644	1.26e+13	0.587284	25533.84923	2.677226	73940.469	0.338489	58825.84673	88817.56148	88817.56148	816.017174	181855.4587	0.045193	0.006966	-0.526538	503.702654	0.070686	2030.895565	42.320085	0.61853	0.025409	2.432807	3.852302	4.759278
Radiologist 1	BAMNM	8	BAMNM8	NCE	242.382238	1108.95757	391.135159	53306.63783	833.85781	5789.430466	2378.920361	210204.7152	5735.906614	43332.04323	18051.97544	812066.9223	19544.16118	2576.652295	475.440173	14125.0727	23702.54643	37521.80884	2.32e+11	44945.28283	227243.1474	272199.3744	1.21e+13	0.529006	32171.638	1.266868	82177.51353	0.573729	64782.04083	90961.88601	90961.88601	1213.193515	167320.879	0.014851	0.001848	-0.49631	596.89145	0.010096	2370.347253	51.189029	0.713136	0.042704	0.893329	3.165437	3.772321
Radiologist 1	BAMNM	10	BAMNM10	E-AP	185.869461	1081.279942	340.738083	41086.46161	631.510008	5457.592178	1746.962467	159369.1693	4109.398019	40099.40565	12612.29165	600839.7037	23377.71598	3079.119702	554.672398	16756.4836	41291.64281	94382.15657	2.39e+11	58138.72349	135376.6479	306013.7199	1.76e+13	0.716745	24624.05627	1.32044	96170.18332	0.516018	88050.50061	119699.9301	119699.9301	1434.432631	261835.2977	0.065106	0.006794	-0.3791	614.420878	0.247391	3541.821961	61.722419	0.78292	0.094626	0.491582	2.257546	2.64649
Radiologist 1	BAMNM	12	BAMNM12	E-AP	204.107277	910.90574	270.555475	47852.08863	839.2529	4904.114543	1461.748996	186524.9181	6423.921807	39717.71344	12736.76164	715399.2795	20557.02999	2603.112647	436.242988	15423.54359	28210.7729	37069.35802	2.63e+11	61064.72427	134351.9881	270012.2287	1.71e+13	0.602496	35203.68003	1.558612	83038.50027	0.46692	62908.7404	90865.41681	90865.41681	1986.528888	162180.9867	0.045967	0.0054	-0.52073	613.396386	0.162959	2246.107781	46.952806	0.605359	0.014694	2.149305	3.97135	4.875947
Radiologist 1	BAMNM	13	BAMNM13	E-AP	199.227158	1296.739062	479.383977	53258.74732	711.367531	6530.62665	2501.900897	207443.9407	4705.475046	48166.10805	18700.82239	791070.1989	24759.81062	3317.358222	618.127927	11831.17396	39105.27435	59668.88211	1.69e+11	40946.82042	256123.3171	189408.2358	1.16e+13	0.553171	20285.75801	2.556755	94159.81058	0.298287	71930.7155	103684.7687	103684.7687	2057.795577	206133.6958	0.177229	0.010693	-0.485587	581.61594	0.695961	3288.210425	60.055519	0.736946	0.044996	0.653007	2.921922	3.422399
Radiologist 1	BAMNM	15	BAMNM15	E-AP	230.658685	747.7305	233.368841	40305.68198	865.766815	3739.980473	1250.72386	151400.9946	6776.546767	31179.99013	9778.235592	533390.4932	14625.20777	1623.489798	283.702973	20190.09676	26915.42648	42894.16691	2.91e+11	80177.2734	148703.6254	158042.1467	1.77e+13	0.663963	47915.58001	1.332223	83194.57775	0.470157	63746.77363	94698.70359	94698.70359	1528.645621	164490.0788	0.056385	0.006349	-0.510679	648.399175	0.130421	2150.582772	41.953916	0.606251	0.049039	3.860922	3.686216	4.62641
Radiologist 1	BAMNM	17	BAMNM17	L-AP	247.298169	1105.253953	391.154701	53321.11924	895.682986	5567.102817	2172.020963	206227.7648	6019.905229	41266.39839	16765.36382	778312.5944	18481.12934	2499.398869	466.801083	15478.21569	28037.42848	36696.28416	1.96e+11	72726.49187	139175.013	320833.5878	1.62e+13	0.426843	31859.92768	1.695882	89704.92062	0.406034	63331.74717	91616.80241	91616.80241	1383.875416	155197.4407	0.036112	0.001551	-0.506849	787.203475	0.005139	3032.475714	56.936129	0.611721	0.014682	1.645701	3.855499	4.739548
Radiologist 1	BAMNM	19	BAMNM19	L-AP	251.024556	957.5945	275.917735	48319.56015	920.859014	4997.104282	1481.750908	184505.1722	6825.990859	39131.56596	12396.72205	673895.2473	19908.85305	2594.49436	430.652209	18868.79518	40503.80566	54124.81354	2.78e+11	66500.28531	185299.7794	230415.0231	1.59e+13	0.646206	37489.34289	1.432134	88997.31096	0.437224	66011.17528	95630.0832	95630.0832	1646.202804	167036.368	0.043878	0.003249	-0.507907	841.661778	0.013298	2510.468149	49.43354	0.613144	0.018503	2.580052	3.859822	4.776796
Radiologist 1	BAMNM	20	BAMNM20	L-AP	210.965112	1153.290279	418.053134	58644.91809	865.338704	6326.19011	2465.021923	228998.3085	6416.151384	49165.27816	19691.08947	880170.6248	23058.03731	2995.829483	524.272033	14133.99262	23763.6765	37514.21302	2.3e+11	45196.58905	225033.3346	273564.187	1.21e+13	0.529006	32295.82631	1.696958	81539.79823	0.383122	65630.88959	90569.59355	90569.59355	1608.575228	166902.9514	0.041505	0.00271	-0.473845	866.646184	0.018475	3382.808029	60.951831	0.62257	0.016493	1.367573	3.576368	4.425177
Radiologist 1	BAMNM	22	BAMNM22	L-AP	283.604956	1305.026343	473.626505	48267.93455	930.945173	6463.54868	2586.35998	187435.645	6046.15147	47704.64298	19144.04022	706910.5996	22514.45129	2946.243528	547.794882	22901.97203	48361.38673	44220.35832	2.37e+11	82591.81348	229448.6385	287951.9701	1.33e+13	0.527449	35017.40151	1.004493	103597.3982	0.612436	79901.02437	111404.695	111404.695	2321.806438	203406.5819	0.080372	0.005686	-0.437964	1015.97984	0.081417	5408.968894	76.40763	0.644932	0.031338	1.28204	3.210864	3.974213
Radiologist 1	BAMNM	24	BAMNM24	L-AP	275.773764	1303.149729	453.772329	55434.5577	931.847025	6514.26262	2487.431631	216477.8128	6217.425911	48288.71445	18749.61055	829174.459	23321.67799	3094.983963	573.603636	14881.32214	25118.27399	39619.41212	2.15e+11	47694.67911	240187.565	286037.4361	1.17e+13	0.529006	33889.50461	1.208817	86142.58987	0.560429	69818.30464	95421.92683	95421.92683	2449.247009	175513.023	0.032421	0.001899	-0.430419	1175.069566	0.013521	5126.773525	74.526364	0.600032	0.018654	1.699742	3.471997	4.39799
Radiologist 1	BAMNM	25	BAMNM25	L-AP	293.48388	1418.549391	495.098346	58056.40584	1004.523674	7102.961389	2640.684549	226113.7929	6682.009525	52650.36227	20301.2855	862614.4252	25667.06724	3457.753167	629.967165	19102.16494	36725.81215	57792.18963	1.48e+11	39042.74851	205626.4158	260053.9388	7.53e+12	0.519128	32701.15628	0.939573	91694.78016	0.599558	71843.89023	99301.17085	99301.17085	3109.657787	181113.9668	0.129719	0.004888	-0.480227	1201.117063	0.064125	5119.401917	74.365252	0.620575	0.018538	1.519369	3.604667	4.447145
Radiologist 1	BAMNM	27	BAMNM27	L-AP	235.728948	1159.422682	415.993292	56705.99288	823.809165	5798.906819	2257.117994	218229.2373	5822.536918	43093.84184	17132.60147	820291.2645	20138.70345	2717.979661	507.700443	14349.89413	21433.50422	59415.68782	2.41e+11	48268.56272	199824.352	216383.7451	1.6e+13	0.536386	27348.2149	1.007353	82317.03314	0.592642	62909.95644	90894.90463	90894.90463	2638.982048	171597.3374	0.08547	0.002797	-0.503282	1286.313033	0.008295	3930.554742	63.175626	0.576866	0.016389	2.187538	3.908829	4.842734
Radiologist 1	BAMNM	29	BAMNM29	L-AP	257.472983	1122.880539	458.569086	43396.07685	861.078585	5617.973022	2455.405867	168616.1837	5872.065072	41331.60704	18275.37243	638440.1556	17184.16954	2301.488571	406.83847	21922.02213	39890.34685	49602.78153	2.26e+11	56914.88379	373508.8265	250446.3554	1.3e+13	0.519447	45581.50949	0.896711	113025.1848	0.637934	87418.64215	120908.7136	120908.7136	2830.981428	212002.9752	0.090093	0.003729	-0.476972	1280.160532	0.023415	6902.753684	85.862806	0.638872	0.029304	1.491255	3.405641	4.166993
Radiologist 1	BAMNM	30	BAMNM30	L-AP	253.991178	1249.704112	459.794583	58542.30151	877.114021	6283.236885	2537.37473	227056.1287	6358.348924	48228.1386	19557.60293	865263.2175	22312.18675	2868.748134	535.918351	14857.97346	25283.80053	39786.05341	2.15e+11	47329.04659	241699.7496	297391.7126	1.16e+13	0.529006	34053.37416	0.932126	85831.38205	0.801803	68053.42165	95240.54475	95240.54475	2639.49277	175246.0407	0.038345	0.000718	-0.506407	1409.906474	0.002006	5665.342217	77.540495	0.58192	0.014753	1.958669	3.901173	4.80546
Radiologist 1	BAMNM	32	BAMNM32	L-AP	242.426747	1270.799329	448.393853	51852.03946	847.720852	6245.680748	2370.336928	201893.1767	5972.20795	46044.60246	17409.50173	769915.4526	22662.89279	3027.622968	579.978729	16028.18979	27454.44543	65220.19285	1.34e+11	58041.2055	234381.7013	259035.9938	1.07e+13	0.569652	28468.97085	1.180947	86952.62699	0.562897	75055.39439	101059.4657	101059.4657	2334.562297	201863.638	0.088541	0.004918	-0.502325	1180.534984	0.087859	6366.22411	82.70374	0.659259	0.024631	1.131455	3.424466	4.126289
Radiologist 1	BAMNM	34	BAMNM34	L-AP	275.64679	1304.433289	454.737009	55180.39918	932.293176	6540.443128	2492.470613	215261.6923	6214.374769	48285.7165	18739.88478	822751.7597	23331.45695	3115.679339	574.04949	15517.21083	26188.14844	41316.48498	2.06e+11	49546.45322	249116.2662	305023.2124	1.14e+13	0.529006	35235.37608	1.155306	90341.26527	0.791113	72231.26058	99675.27255	99675.27255	2132.447794	182783.1836	0.02146	0.000507	-0.490192	1313.209465	0.00206	5980.585892	80.255128	0.636346	0.020412	1.291445	3.528113	4.314791
Radiologist 1	BAMNM	36	BAMNM36	L-AP	270.443633	1099.230181	288.025585	47072.79368	947.726665	5338.337398	1426.188269	175582.8931	6489.76521	40277.62721	10241.1933	626235.6372	23546.6687	2964.422463	540.760963	15361.42295	25389.56359	71675.66362	2.41e+11	50751.62989	158952.8853	217902.5579	1.49e+13	0.454369	36064.39529	1.214073	75886.84122	0.513804	63565.15835	89263.80876	89263.80876	2431.563423	169217.1573	0.117966	0.005389	-0.54239	1112.889132	0.110657	2630.461932	45.055761	0.629312	0.048858	3.229529	3.734123	4.603893
Radiologist 1	BAMNM	37	BAMNM37	L-AP	234.094695	1178.791313	463.250703	56649.2335	823.652404	5954.248815	2545.507933	219778.3383	6027.580592	45400.94172	19246.30544	841394.9255	20127.05568	2585.088478	481.445915	13731.11064	24441.42577	34029.58661	95691553202	60474.04698	238961.112	269370.7062	1.2e+13	0.536386	28401.49831	1.384687	87769.10612	0.541729	67312.38377	94982.23246	94982.23246	2285.924198	175989.2193	0.048088	0.001324	-0.508929	1141.257801	0.003921	4386.336483	68.224954	0.585743	0.011659	1.947923	4.050083	5.018828
Radiologist 1	BAMNM	39	BAMNM39	L-AP	176.94663	987.52134	360.500126	43158.86383	602.483671	4938.231149	1838.358739	167929.0719	3937.716354	36244.31735	13423.74623	636964.8437	18882.85476	2497.388739	450.074585	16779.26452	37139.64545	59193.89779	1.43e+11	51487.38053	319451.6274	267786.9887	1.33e+13	0.529006	31188.88853	1.325055	105733.5899	0.610137	80947.35782	112082.1739	112082.1739	2311.711635	205672.6273	0.042993	0.000795	-0.468709	1269.956451	0.002393	7252.791513	87.938148	0.717124	0.045533	0.787183	2.970646	3.550455
Radiologist 1	BAMNM	41	BAMNM41	PVP	230.340763	1176.501769	446.469297	55870.0894	793.214245	5845.766578	2431.396077	216801.609	5818.468863	44547.67395	18439.87178	830733.2058	20289.33331	2621.156256	499.691708	13788.95164	24578.84529	34310.9365	95674491782	51660.23932	205377.764	290153.257	1.11e+13	0.536386	28834.43662	1.469706	88097.60146	0.426635	68119.60892	96666.41205	96666.41205	1433.719402	181636.0087	0.038278	0.000524	-0.538294	1236.95287	0.002203	3959.571187	65.286805	0.671123	0.023942	1.079719	3.622902	4.313137
Radiologist 1	BAMNM	42	BAMNM42	PVP	274.249221	1256.496776	465.168216	56907.2548	940.368672	6396.568496	2550.686206	221815.4746	6412.140693	48091.93483	19321.06765	847661.5235	22358.72649	2905.513618	517.079339	15306.93033	25852.20287	40347.47861	2.14e+11	48013.91555	243552.4331	293852.0335	1.17e+13	0.529006	34885.45683	1.615253	89285.68721	0.330761	70661.82806	98084.2296	98084.2296	1035.740842	178880.0872	0.032574	0.00056	-0.537981	1054.15198	0.002574	4407.792967	69.241605	0.693373	0.026915	0.927367	3.457981	4.074124
Radiologist 1	BAMNM	44	BAMNM44	PVP	185.570609	1049.6296	413.65167	44655.04984	640.298867	5249.666644	2130.500086	173831.85	3989.859501	38260.37666	15635.06857	659476.1292	18635.44859	2478.867691	450.407322	14157.41173	62326.15221	35031.91391	1.03e+11	73550.21796	214539.9861	334682.7167	1.44e+13	0.536386	29988.8508	1.510877	117660.9408	0.553086	81852.43265	118330.1643	118330.1643	1696.292837	208009.9248	0.049352	0.002191	-0.443934	1008.82368	0.007585	6222.101826	81.490183	0.74298	0.058095	0.635209	2.714813	3.213548
Radiologist 1	BAMNM	46	BAMNM46	PVP	262.242205	1241.410143	432.994901	53155.32826	889.145933	6263.794381	2388.031442	207292.3685	5934.113215	46438.71333	17976.20443	792714.2139	22528.39569	2986.617006	546.173037	15910.79375	26796.18829	42108.62601	2.03e+11	50427.54089	250237.1375	306935.3544	1.14e+13	0.529006	36211.79065	3.851874	92776.04177	0.055592	74398.90697	102537.5038	102537.5038	253.228199	188386.1411	0.032214	0.000435	-0.501184	1103.324389	0.003007	5516.895522	77.143899	0.716483	0.036721	0.823279	3.155565	3.731882
Radiologist 1	BAMNM	47	BAMNM47	PVP	245.556911	1134.343537	427.18575	54760.37495	841.185148	5677.614758	2314.0193	212939.2602	5799.686981	42629.2997	17825.5606	810223.6029	19004.05212	2522.410309	461.600877	14805.52867	24770.27257	54552.79977	1.22e+11	56055.77859	226173.5519	196646.9341	9.49e+12	0.529006	33634.32532	1.278461	84952.25472	0.565638	66583.13094	94445.22635	94445.22635	2046.956075	174242.0707	0.0513	0.000775	-0.538837	1146.208062	0.002462	3639.264343	62.024312	0.635938	0.020494	1.261207	3.773057	4.520188
Radiologist 1	BAMNM	49	BAMNM49	PVP	221.177815	1118.812116	421.457692	54658.89435	783.007168	5669.716133	2332.060589	212541.7517	5720.209123	42849.09339	17743.09445	808225.0562	19385.78982	2554.648376	476.176609	13610.8662	24478.99468	33851.62703	98257392086	49938.20085	204991.042	276751.6802	1.13e+13	0.536386	28343.82702	1.150803	86665.48104	0.675316	65327.43248	94437.56302	94437.56302	1868.237636	176075.463	0.041667	0.00129	-0.551592	1078.166736	0.003726	3481.550349	59.891112	0.624718	0.015343	1.436622	3.971649	4.771281
Radiologist 1	BAMNM	51	BAMNM51	PVP	250.278217	1248.286486	434.568994	54834.48493	897.109081	6340.695535	2326.318065	213601.0196	6092.496476	47491.07895	16796.63254	817464.6957	24601.94994	3117.268389	563.439275	15931.01686	41408.38452	43052.33839	1.43e+11	49755.34545	111301.3223	285682.8578	1.26e+13	0.670403	33389.22355	1.714284	84855.35887	0.248636	71630.79912	104979.4673	104979.4673	664.400749	216817.9279	0.030915	0.000563	-0.536233	979.348639	0.002861	4171.637962	67.283457	0.659588	0.018383	1.126411	3.683773	4.402479
Radiologist 1	BAMNM	53	BAMNM53	PVP	256.644745	1087.053803	364.300006	49453.54309	843.701289	5303.996485	1955.33775	193787.0971	5843.991115	39046.9933	15119.24128	745252.9411	18083.7609	2504.957446	466.109052	13723.76738	25366.1854	57632.35701	1.46e+11	47984.95821	218954.4813	214112.9023	8.32e+12	0.494829	29377.22071	1.456993	79187.06759	0.508724	60704.69511	87095.62378	87095.62378	1537.57313	160631.1392	0.048448	0.002403	-0.522124	930.914138	0.008449	2587.03452	50.535815	0.648375	0.024261	1.807297	3.765305	4.584832
Radiologist 1	BAMNM	54	BAMNM54	PVP	204.634239	1024.106871	282.218269	35995.74126	728.044225	5159.49826	1504.323875	139033.3437	4881.777898	37983.59457	10550.34583	519875.3995	22551.47084	2927.130161	537.254363	21451.04309	41742.75742	66003.92759	2.59e+11	78494.50216	283679.7907	325750.5911	1.7e+13	0.507645	39538.5281	2.280141	100420.1844	0.143207	95632.05562	137693.4709	137693.4709	508.508563	310394.9869	0.031204	0.000498	-0.396308	1030.963057	0.002828	5145.121567	74.26416	0.728334	0.063862	0.702338	2.62513	3.168036
Radiologist 1	BAMNM	56	BAMNM56	PVP	258.714056	1147.127293	401.45531	53285.39703	874.173086	5724.974675	2225.580202	207367.7417	5963.149295	42382.38301	16922.39976	789640.2138	19496.83396	2625.221388	486.957927	14480.71092	24222.80072	39001.60514	2.26e+11	46242.69528	231807.8642	298284.0578	1.17e+13	0.529006	33155.32603	1.191483	83340.87072	0.665098	64796.68963	93395.3196	93395.3196	1672.098513	173744.2109	0.034308	0.001425	-0.551252	1049.518141	0.00464	3581.763183	59.892266	0.61692	0.011437	1.848503	4.158949	5.043896
Radiologist 1	BAMNM	58	BAMNM58	PVP	273.348004	1293.600117	450.962788	54852.06236	926.648187	6524.476713	2485.876962	213928.1678	6185.116559	48385.25806	18727.60638	818105.7761	23472.53513	3111.951564	569.289325	15918.96548	26825.28079	41973.97552	2.04e+11	50550.82642	250231.5247	305931.3797	1.14e+13	0.529006	36352.01716	2.749508	92506.8631	0.114355	73304.20884	102008.9578	102008.9578	350.760067	186670.0877	0.035622	0.000467	-0.551057	1054.300562	0.002999	5168.623169	74.781948	0.722869	0.032236	0.744264	3.366171	3.909258
Radiologist 1	BAMNM	59	BAMNM59	PVP	222.122158	1219.196461	494.62414	56524.28546	750.242024	6168.803087	2622.109408	219820.9642	5330.923943	47546.60685	19279.27156	842868.7123	22936.41135	2796.451655	502.450163	15353.35047	31175.27702	26207.06613	87312263155	51486.28381	139821.2647	306919.2373	6.91e+12	0.560142	26720.37755	1.424517	96272.99732	0.319834	70221.66615	99817.56044	99817.56044	758.665445	180003.8696	0.036435	0.000662	-0.558533	898.468661	0.002976	3365.953438	60.692345	0.690327	0.022094	0.956515	3.627087	4.257028
Radiologist 1	BAMNM	61	BAMNM61	PVP	226.113706	1149.062137	395.097228	53419.02882	794.740967	5836.552304	2138.953257	209175.1662	5617.785891	43622.41422	16483.00123	806778.0549	21521.6271	2902.858079	527.851203	12772.52358	25551.03512	34423.94226	1.26e+11	41822.16057	185513.302	278669.3042	9.42e+12	0.576289	24275.21719	1.255377	79677.10727	0.587897	63794.77331	88848.80059	88848.80059	1415.250813	171765.7706	0.037515	0.00114	-0.536615	878.230235	0.003564	2512.540667	51.607614	0.657896	0.02334	1.213429	3.719232	4.456425
Radiologist 1	BAMNM	63	BAMNM63	PVP	264.848284	1253.746878	437.297865	53799.55907	898.000454	6326.676312	2412.321291	209944.8113	5993.730606	46917.40348	18168.172	802872.4047	22755.50088	3016.354567	551.600729	15447.17183	26019.57475	41022.44862	2.1e+11	49212.41586	243000.7626	298306.3513	1.16e+13	0.529006	35270.16164	2.37643	90430.00583	0.191308	72415.70829	100023.221	100023.221	578.235443	183962.7106	0.020735	0.000508	-0.510466	977.569313	0.003209	4525.025618	70.14238	0.706078	0.030544	0.799726	3.24681	3.837764
Radiologist 1	BAMNM	64	BAMNM64	PVP	271.330341	1154.760844	334.668164	48592.76425	1001.29764	5870.941106	1896.802305	187082.0194	6504.642949	43308.56927	14587.19432	707705.881	22216.732	2972.841162	548.762339	20565.86305	37127.40454	56739.06958	2.88e+11	47893.81022	152149.3539	295015.2152	1.37e+13	0.603632	35923.97108	1.223416	85702.22615	0.59134	62434.46324	92606.94106	92606.94106	1352.835138	163099.3409	0.055359	0.003733	-0.535768	844.076963	0.018742	2478.755575	48.537659	0.625784	0.016838	2.165311	3.979294	4.866256
Radiologist 1	BAMNM	66	BAMNM66	PVP	252.595062	1195.742231	417.066267	51718.25933	856.468025	6034.406154	2301.019587	201838.3292	5716.738872	44757.32958	17336.44837	769058.3421	21704.14234	2876.918542	526.080902	15949.7074	26815.76548	42147.13353	2.04e+11	50547.17766	249774.9221	305848.4391	1.15e+13	0.529006	36337.35578	4.240775	93323.43057	0.048502	74570.9529	102834.8902	102834.8902	189.601317	188355.3439	0.033332	0.000424	-0.520445	1031.625767	0.003317	5184.435625	74.907461	0.72372	0.033501	0.701717	3.174082	3.70463
Radiologist 1	BAMNN	0	BAMNN0	NCE	220.502199	1381.261523	598.146639	33273.36198	785.369503	6838.952436	3153.913764	126661.6958	5296.74801	50312.21689	23657.18376	459306.1394	21358.28512	2899.669169	562.612685	27423.96841	76954.27163	77029.52599	3.4e+11	54268.49651	420061.4024	283263.2241	1.44e+13	0.405098	42270.61517	1.043357	200490.3448	0.274318	160079.9708	204134.9385	204134.9385	178.830657	373288.4493	0.020361	0.000698	-0.316184	678.936597	0.004532	3931.596805	64.834827	0.733923	0.12348	0.84379	2.19139	2.651073
Radiologist 1	BAMNN	2	BAMNN2	NCE	331.444279	1312.509735	413.55873	36010.13994	1193.606684	6560.053829	2206.256492	137933.5664	7998.282229	47893.53451	16519.62315	508741.7073	23375.62913	3160.190653	567.506726	31419.65697	39179.77701	63038.10166	2.57e+11	116982.774	325957.8047	252524.032	1.77e+13	0.463755	72869.40367	2.636079	149509.699	0.065092	129047.6408	169992.8466	169992.8466	79.330431	308082.5847	0.025885	0.000643	-0.340771	624.717995	0.005699	3706.704484	63.175073	0.744374	0.082498	0.693986	2.352084	2.861601
Radiologist 1	BAMNN	3	BAMNN3	NCE	273.111826	1291.362807	567.573115	34375.20586	925.525379	6468.343949	3091.088821	131055.8838	5444.980296	47274.46894	23715.64506	479766.591	18113.84358	2451.729749	450.677866	21638.52675	63369.99565	93042.36254	2.87e+11	64908.4757	380906.4619	335100.0494	9.64e+12	0.471285	56560.99161	1.489005	166564.2648	0.215443	147778.6144	187213.6146	187213.6146	252.179275	359164.9371	0.046374	0.000826	-0.3447	657.369893	0.00489	3607.16926	62.33724	0.699904	0.097952	1.393181	2.444514	2.99827
Radiologist 1	BAMNN	5	BAMNN5	NCE	333.908749	1322.293087	416.65337	36238.98485	1202.226812	6606.260559	2219.894192	138753.7821	8057.479078	48262.81164	16639.64268	510899.0824	23565.68988	3184.139555	571.730967	31510.14038	39256.05944	63177.48376	2.56e+11	117347.8555	325452.1377	253147.2011	1.77e+13	0.463755	73047.66341	2.281573	149577.7213	0.096143	129056.254	170145.943	170145.943	107.295968	308380.6658	0.027062	0.000671	-0.352999	674.903025	0.00493	3767.407444	63.706111	0.737439	0.080864	0.685742	2.387611	2.878523
Radiologist 1	BAMNN	7	BAMNN7	NCE	245.390455	1307.22618	515.802029	32840.88588	801.838003	6299.991207	2757.677654	123983.3263	5654.86406	48376.35983	20923.82924	449124.444	21797.66653	2740.47555	546.033696	34282.02294	75526.23524	43822.32448	3.73e+11	68443.40318	315210.6357	459390.1158	2.06e+13	0.362071	47522.05804	1.034708	196508.512	0.421794	152595.0948	198516.0747	198516.0747	323.911208	353525.2168	0.064295	0.000843	-0.348869	672.052428	0.004461	3775.903567	63.535156	0.691693	0.135945	2.397135	2.406249	2.987155
Radiologist 1	BAMNN	8	BAMNN8	E-AP	310.394107	1311.234899	483.291088	38766.49201	1056.211718	6473.321077	2595.797134	149156.9772	6601.515895	47839.07492	20338.45713	552634.7054	20899.10189	2821.312226	517.549704	29413.98332	42425.08686	69485.31408	2.07e+11	88006.26037	241779.5973	236996.6769	1.5e+13	0.342612	62633.38446	1.611014	153524.865	0.26438	112409.6803	155804.787	155804.787	243.298582	253536.0335	0.021979	0.000688	-0.407687	645.863949	0.0055	3791.833011	64.0366	0.7258	0.085353	1.04026	2.585149	3.106038
Radiologist 1	BAMNN	10	BAMNN10	E-AP	325.780637	1299.79158	473.426264	34572.141	1099.613175	6583.898449	2679.558669	132078.9217	7055.279699	48883.69821	19918.66573	482952.0574	21909.75278	2804.726605	500.584679	33661.92281	50539.00622	108885.6602	4.45e+11	102821.794	336874.3054	353502.7358	2.12e+13	0.410119	72244.69179	1.652079	183568.7202	0.169981	141102.4656	187265.587	187265.587	120.75157	309680.2161	0.015198	0.000601	-0.272091	690.725808	0.005368	4231.853149	66.943991	0.771147	0.160055	0.654704	1.925733	2.326527
Radiologist 1	BAMNN	12	BAMNN12	L-AP	222.165742	1386.986289	563.902258	34487.93949	750.927623	6950.610954	2955.057141	131256.8386	5103.05973	50896.71033	21826.43394	478273.1533	23967.21666	3244.62619	600.918289	24523.44871	43125.52725	107060.048	3.32e+11	104845.156	315268.4567	418452.5819	1.3e+13	0.393755	40558.80102	1.444379	197950.5949	0.218949	151453.5825	198349.8884	198349.8884	196.616712	356939.5631	0.018961	0.000687	-0.335907	634.759807	0.005762	3713.190532	63.19433	0.732742	0.096866	0.789132	2.324524	2.827212
Radiologist 1	BAMNN	13	BAMNN13	L-AP	249.471528	1356.226757	568.893137	38157.99099	776.48509	6554.550031	3025.99298	145880.3015	5127.840555	49364.40607	22523.71481	538206.7164	21712.85071	2752.071961	537.862093	18059.68352	40824.85579	40185.67825	2.61e+11	88232.64359	398917.6424	341397.224	1.36e+13	0.157275	39422.82833	1.683248	168565.4893	0.227457	131635.7088	173187.4178	173187.4178	241.412524	316195.8645	0.033456	0.000715	-0.404865	672.678311	0.004963	3783.772741	63.918508	0.709652	0.081704	1.49954	2.611429	3.145634
Radiologist 1	BAMNN	15	BAMNN15	L-AP	255.38831	1378.463461	461.529117	35677.97001	815.06212	6782.781234	2424.612994	135965.1503	5638.236081	51045.22501	18116.47527	496819.4989	27290.51366	3543.10612	661.546034	23481.60404	58243.91936	75334.64464	2.02e+11	29277.01415	231694.879	499773.0157	8.65e+12	0.666225	47586.38581	1.405273	160156.8569	0.315627	141351.4946	183558.3258	183558.3258	278.897689	366333.2037	0.030945	0.00067	-0.36754	706.080059	0.00517	4083.462507	66.253788	0.69301	0.090677	1.8079	2.546561	3.117299
Radiologist 1	BAMNN	17	BAMNN17	L-AP	239.261893	1355.375159	539.359694	41198.06058	810.948854	6658.059958	2960.959314	158671.2266	5613.286593	49384.73546	22542.35572	590631.5582	21229.09315	2886.15179	576.753571	18032.86592	29816.72018	73847.46476	2.96e+11	85071.52123	377719.0656	166200.1484	1.86e+13	0.376007	40538.22645	1.526834	153393.9922	0.234477	119971.673	160623.4569	160623.4569	249.790334	295167.6166	0.027685	0.000642	-0.470249	687.488034	0.005884	4055.243811	66.312033	0.727742	0.055935	1.056428	2.84563	3.358091
Radiologist 1	BAMNN	19	BAMNN19	L-AP	223.557605	1321.225705	435.335627	24436.83915	807.951533	6563.111541	2235.049138	91309.32723	5585.23113	48792.78894	16464.62349	317882.6817	26742.93433	3520.11087	662.332472	29695.99442	97462.70599	97466.59456	4.56e+11	164444.8491	282162.5965	474708.4369	2.08e+13	0.604745	60640.94973	1.878056	235781.4048	0.072009	229677.9127	285823.5236	285823.5236	47.697069	611090.335	0.034835	0.000571	-0.251263	688.951721	0.005399	4334.215152	67.63242	0.783562	0.177258	0.534247	1.818905	2.185584
Radiologist 1	BAMNN	20	BAMNN20	L-AP	324.855131	1286.456633	405.373534	35343.90714	1170.122329	6436.859749	2168.478742	135398.1704	7852.17866	47166.64768	16341.79186	498926.6549	22972.67717	3098.258679	556.227968	31954.08862	39988.44188	64579.94892	2.5e+11	119597.4936	332354.523	257289.0015	1.74e+13	0.463755	74145.38583	2.195305	151066.2899	0.09279	131599.8434	173059.0532	173059.0532	159.316223	315958.2473	0.023335	0.000561	-0.348863	815.736402	0.004432	4513.228286	69.518914	0.739088	0.074721	0.661494	2.394285	2.908551
Radiologist 1	BAMNN	22	BAMNN22	L-AP	348.820869	1279.952433	372.449613	35484.76128	1205.164677	6438.386768	2073.832537	135976.9869	7961.4983	47867.29854	15862.22702	500475.7995	24043.57322	3159.389554	558.681951	33996.23156	42167.02181	50707.34292	3.99e+11	97418.01138	302068.108	336540.5025	1.04e+13	0.517748	93822.95656	1.092515	153095.3288	0.265778	132369.3413	179095.7766	179095.7766	311.351815	316369.4921	0.034083	0.000619	-0.396126	865.331214	0.003621	4493.976054	69.622134	0.681855	0.052543	1.225324	2.753188	3.369952
Radiologist 1	BAMNN	24	BAMNN24	L-AP	251.150469	1344.549791	481.268218	32783.4861	963.764221	6407.792682	2317.255204	124801.6619	6531.13089	47158.56131	16816.99088	454972.7909	23810.43955	3126.773257	612.131103	40079.21239	77395.6571	58262.55157	4.6e+11	140412.7431	267757.997	459421.3214	1.71e+13	0.507912	49709.0842	0.824883	170659.3835	0.426936	144540.9021	183364.2863	183364.2863	334.006151	342429.294	0.049125	0.000691	-0.40209	787.04153	0.003851	4341.117266	68.411937	0.66732	0.063923	2.077238	2.815509	3.450155
Radiologist 1	BAMNN	25	BAMNN25	L-AP	265.873134	1369.976888	546.157168	35684.49316	879.66855	6714.954069	2867.289999	136050.5231	4517.357545	48600.66794	21997.38934	500712.4863	22085.92105	2967.995521	557.946587	32969.00636	104422.142	58034.74486	3.57e+11	105558.5892	254423.7783	308306.1914	2.15e+13	0.376273	55890.1979	0.724871	191445.074	0.484525	145826.1305	192217.5285	192217.5285	693.643803	330089.7682	0.045098	0.000654	-0.424069	957.304985	0.003039	4641.773922	70.95416	0.606904	0.026356	2.227703	3.268538	4.09266
Radiologist 1	BAMNN	27	BAMNN27	L-AP	270.954445	1304.346075	443.598127	30260.99128	876.750633	6377.519678	2259.12023	114529.6895	5975.252083	48607.59188	17468.30006	411638.6919	25164.03974	3241.648816	589.793504	34330.61497	46674.89908	80958.31951	1.81e+11	125671.6367	219423.0095	428421.4853	1.7e+13	0.557888	69466.67141	0.556248	202317.1284	0.55654	172231.6348	210935.2738	210935.2738	378.576906	369640.1668	0.078683	0.000716	-0.398574	844.173969	0.003323	4494.400293	69.630702	0.631969	0.046339	2.71832	2.944904	3.645891
Radiologist 1	BAMNN	29	BAMNN29	L-AP	178.605001	1378.49745	626.267351	36630.49766	610.495919	6894.954528	3344.254705	140079.526	3844.766592	50775.26781	25514.58898	514360.9257	21415.91224	2940.203905	573.625098	26122.52773	111362.3255	73319.78911	3.28e+11	66272.86306	272053.6439	213000.6986	1.95e+13	0.374303	32613.02019	0.682634	181595.6428	0.492966	140568.2523	193234.7271	193234.7271	688.423914	377134.6027	0.04776	0.00062	-0.440748	1020.245982	0.002751	4957.163676	73.256127	0.618883	0.027863	2.049015	3.283505	4.070706
Radiologist 1	BAMNN	30	BAMNN30	L-AP	326.57091	1247.398397	420.186375	31607.6869	1053.401471	6159.601884	2420.146015	120313.2263	6591.645446	46748.91164	19588.65441	438130.8952	20568.61178	2686.054398	500.641112	36321.2809	56481.0348	77168.84353	4.72e+11	123025.6441	263821.4561	339223.1989	2.46e+13	0.327864	100376.0969	0.489206	212554.0842	0.694453	158251.8848	214156.2576	214156.2576	730.812716	331140.7652	0.060086	0.000639	-0.450862	1021.700031	0.002864	4923.567956	73.032439	0.583742	0.022891	2.665627	3.454785	4.307965
Radiologist 1	BAMNN	32	BAMNN32	L-AP	264.295105	1337.774595	397.468351	31907.75977	845.982119	6712.789153	1986.974767	121297.1079	5657.975267	50744.527	14903.87339	438222.3565	30182.67834	3879.832268	676.011139	37248.5586	69924.05976	101835.7898	2.87e+11	98230.79035	210223.1121	430169.6376	1.98e+13	0.701322	64209.95883	0.781837	175681.9076	0.423391	166788.1271	213410.8538	213410.8538	384.842646	438069.6414	0.03786	0.000562	-0.353677	997.882028	0.002855	5266.166198	75.032916	0.676189	0.06686	1.668861	2.605722	3.242538
Radiologist 1	BAMNN	34	BAMNN34	PVP	245.3675	1326.74776	541.036809	37461.32638	815.121576	6546.45546	2742.652264	144098.0416	5494.049685	48256.50267	20369.22957	533986.3692	22393.22341	2988.68162	540.343451	18100.14175	33462.5517	76222.19411	1.87e+11	105955.4896	267316.7474	349483.5565	9.53e+12	0.393668	46120.93482	0.701857	162621.3767	0.551316	130572.5704	174244.0445	174244.0445	655.651364	325612.4897	0.049236	6e-04	-0.418896	1042.300651	0.002784	5272.113172	75.370723	0.628563	0.038185	2.22304	3.13219	3.903081
Radiologist 1	BAMNN	35	BAMNN35	PVP	258.60305	1327.55203	439.534853	30613.72407	821.01641	6695.513152	2345.271903	116129.2088	5259.955069	49436.10992	17882.34357	417994.748	26293.81128	3529.224839	629.414127	33157.91695	70295.60997	106395.6768	1.88e+11	79620.89316	333302.1016	448365.9557	1.52e+13	0.57402	65241.51141	0.547418	209510.35	0.597068	178959.363	232889.8114	232889.8114	358.405066	447297.034	0.036764	0.000529	-0.325709	1039.596132	0.002553	5594.552539	77.136496	0.688425	0.080942	1.917518	2.466617	3.071402
Radiologist 1	BAMNN	37	BAMNN37	PVP	340.618335	1251.016519	364.610987	34727.54271	1178.530475	6331.858066	2043.146627	133137.5728	7793.851077	47161.57857	15702.77156	490919.5568	23664.95593	3110.180964	545.787196	35937.76837	44614.77879	53353.26667	3.77e+11	103084.7669	318164.2567	355054.7208	9.85e+12	0.517748	99354.98523	0.926129	161748.0003	0.353316	139609.5744	188614.5321	188614.5321	358.139516	331607.1424	0.033496	0.000488	-0.406657	1091.230291	0.002588	5826.819838	78.882353	0.706505	0.064306	1.101695	2.683302	3.234332
Radiologist 1	BAMNN	39	BAMNN39	PVP	232.362876	1322.907423	544.070447	38444.30216	763.157902	6591.229849	2894.142821	148111.3331	5287.089901	48657.64059	21623.93913	551539.8152	21746.61156	2933.929127	546.474099	26401.03536	49046.53387	56974.45031	1.14e+11	58684.04714	303367.3208	215552.3657	1.33e+13	0.142634	49697.14808	0.757925	171036.8091	0.509022	125226.0156	175630.7043	175630.7043	405.574985	310752.051	0.054332	0.00054	-0.395514	1019.872025	0.002622	5722.34312	78.024502	0.686872	0.080586	2.276163	2.708185	3.312493
Radiologist 1	BAMNN	40	BAMNN40	PVP	259.248504	1315.943976	483.600699	35355.67683	916.201989	6450.1203	2450.748266	135584.1056	6670.677853	48389.90722	18028.70037	498843.9621	23690.529	3083.170046	573.094773	31746.77918	56464.92782	64946.2853	3.29e+11	160166.4577	189591.0319	297617.5794	2e+13	0.425431	59754.82045	0.58711	179417.6677	0.601306	148463.4572	184297.4381	184297.4381	449.34945	318599.5966	0.039616	0.000529	-0.376526	1089.251734	0.002217	5923.338669	79.484205	0.682647	0.06503	1.891905	2.717041	3.362601
Radiologist 1	BAMNN	42	BAMNN42	PVP	271.990129	1193.664367	476.049686	37293.83572	977.620273	5999.584967	2517.110192	144115.391	7180.807399	44943.04348	18847.47979	540155.5417	18914.75629	2504.854503	445.624553	31184.19281	31136.67603	60551.46801	1.78e+11	147222.7714	465406.6333	384236.1184	1.72e+13	0.303027	61802.56315	0.681608	156242.5324	0.786551	114166.2765	161341.6391	161341.6391	616.383587	271078.9284	0.046811	0.000569	-0.427856	1032.489868	0.002756	5583.271568	77.178186	0.658707	0.053427	2.32481	2.992609	3.678076
Radiologist 1	BAMNN	44	BAMNN44	PVP	264.253659	1315.571094	405.555773	30195.78939	851.704937	6610.375614	2079.036271	114516.4628	5748.115059	49481.48715	15497.04546	411858.4807	28236.32664	3679.634407	645.761662	42148.55722	42129.34035	128184.2571	3.13e+11	99413.61482	257962.1175	494879.4112	1.77e+13	0.67988	63473.64004	0.531025	201582.3311	0.494691	183859.3796	227193.3545	227193.3545	347.999623	442135.1159	0.046471	0.000533	-0.30997	1109.553972	0.002006	6109.483354	80.546928	0.666513	0.08489	2.302498	2.516956	3.187995
Radiologist 1	BAMNN	46	BAMNN46	PVP	283.057319	1301.79749	504.744919	37115.47439	965.055654	6478.955804	2786.698536	142878.4758	6092.731335	48536.31807	21516.11651	528316.2483	20927.47023	2727.201614	513.995252	25079.81747	55362.4597	92352.00943	1.83e+11	72986.01087	177305.0254	288034.8894	1.38e+13	0.268043	66892.57327	0.795585	182000.768	0.498533	136878.2122	183528.6174	183528.6174	407.910114	303220.3603	0.026507	0.00047	-0.442307	1081.843956	0.002646	5792.211875	78.787981	0.70166	0.057592	1.281422	2.876993	3.454517
Radiologist 1	BAMNN	47	BAMNN47	PVP	253.795967	1303.049342	431.428934	30102.82362	806.27786	6580.789142	2309.811092	114165.4559	5167.888966	48670.94017	17635.12669	411252.5655	25867.92452	3464.700191	617.824442	34145.71044	72367.5682	110056.6552	1.78e+11	81985.06607	343325.2905	461518.9661	1.5e+13	0.57402	67360.92732	0.491521	217188.9142	0.513972	185907.1179	241504.8229	241504.8229	257.343403	464280.5358	0.036605	0.000485	-0.315061	1123.372079	0.002139	6421.243664	82.528467	0.677024	0.068516	1.731387	2.503642	3.146595
Radiologist 1	BAMNN	49	BAMNN49	PVP	294.714679	1228.873458	465.26274	35445.02706	981.997741	6189.156961	2569.227002	136483.7255	5644.223044	45910.03701	20341.04752	506598.3359	19924.76645	2637.932218	468.89604	28876.14514	61072.88926	54558.52687	2.89e+11	81398.2748	479033.5678	525480.194	5.37e+12	0.391318	69625.53411	0.463776	190078.4625	0.793479	128702.922	186398.153	186398.153	516.270419	295810.1529	0.061512	0.000613	-0.441518	1014.483062	0.002304	5557.644981	77.144737	0.652828	0.043754	2.083647	3.100009	3.775507
Radiologist 1	BAMNN	51	BAMNN51	PVP	222.536982	1342.90808	562.239311	36925.63908	776.616986	6529.075233	2885.301142	142006.5778	4897.759429	47067.42412	21347.06934	527040.5371	20822.59534	2867.157105	558.131787	29640.18181	66808.20063	89277.3068	2.13e+11	68544.12247	384300.3376	262864.9437	8.2e+12	0.252723	38432.80556	0.685566	168697.1949	0.476274	125653.2483	169879.2158	169879.2158	430.535384	303689.6678	0.045944	0.000547	-0.412182	1071.872279	0.00234	5591.673436	77.442644	0.661177	0.04893	1.966287	2.945743	3.630302
Radiologist 1	BAMNN	52	BAMNN52	PVP	214.23866	1266.15073	417.188766	23470.6003	774.292703	6290.453986	2142.346433	87755.81796	5355.67054	46862.46355	15861.59216	305582.4855	25645.20085	3373.814849	634.723303	32013.49973	105533.4101	104704.1097	4.12e+11	178764.191	304078.1936	508264.0814	2.02e+13	0.604745	65745.20993	1.336245	255924.0821	0.07206	250414.3232	310407.2654	310407.2654	43.096499	664035.6874	0.039611	0.000423	-0.178803	1090.399352	0.002521	6562.179583	82.805936	0.752968	0.140128	0.598174	1.813108	2.279238
Radiologist 1	BAMNN	54	BAMNN54	PVP	369.431973	1206.811311	354.207132	38901.51466	1298.326845	6117.217489	2026.161203	150263.8636	8442.204602	46060.35843	15941.10867	562245.6735	21677.04516	2792.729442	483.172206	36491.27157	49438.97005	69015.03922	3.71e+11	119224.015	218080.3115	215473.9795	2.5e+13	0.456892	106515.8519	1.083213	155136.4121	0.2614	119415.0161	169128.6845	169128.6845	269.691855	259726.0617	0.034696	0.000482	-0.447339	1103.154982	0.002487	5829.664703	79.119693	0.702004	0.044398	0.970351	2.929492	3.512288
Radiologist 1	BAMNN	56	BAMNN56	PVP	248.28728	1334.385636	438.170267	31973.77029	793.550882	6634.640696	2267.936952	121596.5109	5398.214499	50076.60385	17108.20418	439661.6092	27570.18518	3573.152863	647.92809	29336.03221	63021.88375	69859.01458	2.5e+11	53666.80397	480715.4499	401957.6621	1.37e+13	0.63394	50229.64862	0.611616	181837.0397	0.517656	162150.3071	205700.562	205700.562	406.31828	408898.5197	0.08721	0.000613	-0.337923	1000.567415	0.002343	5611.546183	77.219766	0.637774	0.074137	3.776333	2.663226	3.3851
Radiologist 1	BAMNN	57	BAMNN57	PVP	205.058293	1353.677472	541.768509	35294.12864	651.785421	6963.301886	2917.934672	134667.2908	4278.286114	51327.74766	21801.87005	492468.2206	25247.5915	3393.581793	606.85067	20175.05123	85246.18682	74697.61917	2.54e+11	69818.5541	260528	391150.0963	1.31e+13	0.420812	45659.55167	0.773029	212249.8467	0.345663	163712.8882	214093.7628	214093.7628	313.746084	386215.8061	0.042052	0.000504	-0.316079	1007.015323	0.002646	5829.315465	78.620876	0.719283	0.102351	1.570579	2.351418	2.895247
Radiologist 1	BAMNN	59	BAMNN59	PVP	234.045182	1323.894047	560.24185	37239.7763	721.799898	6729.89264	3035.467261	143111.6899	4936.278978	49636.46289	22457.54923	529795.8054	22242.63468	2972.625481	529.607015	31670.69208	84894.6483	55217.38148	2.02e+11	56385.92516	378733.9291	282318.597	1e+13	0.356288	51280.61993	0.763315	177813.0806	0.49155	135758.3841	189320.7332	189320.7332	433.251188	350376.1516	0.035709	0.000528	-0.396449	987.161167	0.002772	5440.826551	76.319261	0.667664	0.058217	1.810906	2.840047	3.502395
Radiologist 1	BAMNN	61	BAMNN61	PVP	254.270148	1305.512874	432.259075	30151.70208	807.845159	6595.701646	2316.384774	114338.4855	5178.842826	48792.37353	17685.62992	411809.6635	25927.90079	3471.471713	618.983651	34054.24598	71546.26422	108721.6679	1.82e+11	82068.25693	340083.4868	454610.6222	1.51e+13	0.57402	67169.8233	0.613445	214246.017	0.562785	184647.8058	239598.4884	239598.4884	286.16801	462732.0964	0.025128	0.000472	-0.28285	1081.085695	0.002453	6235.192257	81.077372	0.722382	0.132393	1.153285	2.173219	2.696771
Radiologist 1	BAMNN	62	BAMNN62	PVP	229.754499	1311.820062	584.42144	36828.85205	740.016836	6694.200722	3243.33469	141537.0492	4934.654107	49381.03628	24704.9488	522570.6793	19741.43337	2710.849196	497.644123	25213.9198	73114.96495	48760.44883	2.41e+11	54474.25509	282473.8161	194102.7784	1.23e+13	0.442187	56652.71368	0.828766	181077.4227	0.463669	148631.8071	193055.3198	193055.3198	414.888699	353413.72	0.035237	0.000535	-0.42339	988.034744	0.002836	5311.599628	75.588639	0.682144	0.047859	1.607879	2.922417	3.570584
Radiologist 1	BAMNN	64	BAMNN64	PVP	164.57429	1379.994606	648.523892	38596.65803	579.185389	6959.292725	3486.069968	148365.5183	3699.568097	50967.41667	25394.6685	548055.4222	21873.18007	2894.037368	566.896424	20250.27777	87784.81347	65209.36489	1.95e+11	66761.08536	248785.1428	169483.6436	1.85e+13	0.387043	27321.51904	0.74456	174048.753	0.49182	142593.7694	191617.7247	191617.7247	387.817014	391051.8737	0.036806	0.000549	-0.407279	966.439494	0.0028	5319.174168	75.538964	0.671537	0.054266	1.808881	2.85446	3.511082
Radiologist 1	BAMNN	66	BAMNN66	PVP	270.789311	1263.061472	429.147538	31895.15036	893.466002	6282.389939	2196.114125	121911.4434	6314.491752	47486.84867	16101.36224	443101.1693	25070.99468	3192.809812	563.124623	39092.44094	69788.48196	77824.77582	3.64e+11	93678.06423	285855.9582	616521.5533	1.93e+13	0.586292	53274.54528	0.904135	176038.3575	0.975251	149126.2928	192938.9174	192938.9174	1998.927263	366404.4094	0.463924	0.006135	-0.334336	902.535347	0.977884	5427.790994	75.918342	0.64851	0.073706	3.040829	2.619018	3.306677
Radiologist 1	BAMNP	0	BAMNP0	NCE	189.338958	1006.912042	518.646328	24261.52786	612.167041	5213.763171	2987.819939	91946.45923	4134.694829	38341.69392	22859.13032	330185.8642	11347.86877	1613.77619	298.926756	33636.99999	62282.04922	72211.96408	4.26e+11	90843.15757	360728.5356	164403.5518	2.25e+13	0.819025	71781.21267	2.175238	193818.4427	0.075715	173482.0196	233614.9197	233614.9197	75.65313	475041.5806	0.036925	0.000757	-0.226458	667.393151	0.004655	3632.763189	62.370486	0.710772	0.090433	0.772727	2.134394	2.726087
Radiologist 1	BAMNP	2	BAMNP2	NCE	132.271465	993.035065	402.249137	22365.77266	458.699084	5087.288154	2189.505193	84499.20451	3223.262385	37187.55464	15821.68352	301324.8095	18142.60873	2439.083877	458.514463	32488.12658	103284.1935	115452.747	3.63e+11	38401.44558	327652.2283	369419.2877	1.63e+13	0.474914	40119.10426	4.014674	233864.1381	0.020567	180422.7818	252349.6546	252349.6546	27.17849	501551.2382	0.044561	0.000638	-0.211343	683.670274	0.004905	3933.089477	64.678233	0.728864	0.111388	0.695584	1.990945	2.535057
Radiologist 1	BAMNP	3	BAMNP3	NCE	183.653787	1035.782157	450.452904	26116.2627	637.187582	5184.405493	2463.099016	99487.1553	4599.175654	37872.17661	18143.50119	361147.7152	15129.49977	2084.118895	401.675466	29552.11286	56742.42021	56676.03099	2.32e+11	71699.22632	256013.379	466357.4838	1.64e+13	0.772249	47034.94959	1.663378	195727.5589	0.119902	146807.1024	200576.3321	200576.3321	125.532928	363815.261	0.045832	0.000861	-0.261287	620.197158	0.004322	3482.337204	61.223872	0.707082	0.080463	0.774986	2.26005	2.850339
Radiologist 1	BAMNP	7	BAMNP7	NCE	202.520599	1028.884404	401.987312	28076.79509	689.770011	5282.889204	2260.982436	107251.6671	4415.749821	38836.11056	16984.17438	391279.0157	17436.18636	2332.136757	424.376494	30351.32792	45205.37689	76107.99508	3.25e+11	63223.87119	312985.8314	244276.7632	8.63e+12	0.7726	57369.75849	1.800819	197381.7277	0.109396	144244.9021	196650.3	196650.3	105.504812	334467.9862	0.064141	0.00095	-0.323862	600.301296	0.004342	3242.768677	59.470673	0.673979	0.051548	1.019712	2.637125	3.346015
Radiologist 1	BAMNP	10	BAMNP10	E-AP	207.407063	973.285881	305.937695	22887.59385	779.462115	4875.895206	1528.57762	86778.62666	5488.341137	36422.265	10744.70523	311462.9254	20189.21864	2567.855471	459.941123	34839.47823	34818.30055	77615.89312	4.98e+11	112562.5098	303712.3591	413744.7353	1.09e+13	0.740777	87156.74359	1.62768	194013.1129	0.093832	169487.8948	222471.5087	222471.5087	85.973853	414703.0654	0.056691	0.000842	-0.295842	654.59648	0.004085	3446.757703	61.085434	0.688276	0.058083	0.883754	2.450027	3.1025
Radiologist 1	BAMNP	12	BAMNP12	E-AP	167.174912	998.624062	441.030999	22095.31319	585.757946	4896.755776	2270.482495	83577.30487	4412.327264	36200.81405	16868.57636	298557.791	14919.91043	2040.515335	390.418151	28045.3431	72737.76115	94911.4943	2.14e+11	82453.56918	485601.9395	330554.8125	1.32e+13	0.784692	56551.40123	1.439246	207406.3473	0.120912	174456.6958	224308.749	224308.749	103.77034	425870.9001	0.04054	0.000786	-0.217963	666.950462	0.004437	3750.966834	63.336933	0.712095	0.085417	0.814255	2.127944	2.734682
Radiologist 1	BAMNP	13	BAMNP13	E-AP	148.103406	945.577154	459.33185	16630.44845	586.222881	4752.485962	2476.002567	61822.17503	4100.737251	34164.98601	17711.76471	213459.5761	12352.48405	1690.260513	338.141899	36579.87395	108869.043	36619.34546	3.37e+11	68263.268	361183.9049	484539.4086	2.11e+13	0.695385	58001.2295	2.642001	240218.6125	0.036123	227497.668	296897.5732	296897.5732	41.352082	649151.8383	0.04927	0.000679	-0.122565	766.189725	0.003854	4134.919841	66.154122	0.701195	0.111272	0.804062	1.870376	2.485591
Radiologist 1	BAMNP	15	BAMNP15	L-AP	162.765479	984.82315	411.028836	23485.05953	594.948645	5077.08707	2276.356263	88966.87353	4099.88965	37158.91068	16892.94503	319123.4733	16166.07601	2205.782163	411.028836	27492.84687	60681.69532	38879.69619	2.2e+11	89572.40781	503676.0919	424645.2865	1.7e+13	0.723153	49148.17182	1.393165	238590.9546	0.137722	176608.6088	238911.2499	238911.2499	129.675289	429314.9185	0.050379	0.000813	-0.27	658.923131	0.004267	3654.043958	62.814227	0.681268	0.06799	0.979972	2.432404	3.128091
Radiologist 1	BAMNP	19	BAMNP19	L-AP	155.481404	977.127005	364.906244	19501.96543	484.722918	5005.661245	2059.363472	73052.0716	3623.859543	37225.64604	14896.59735	255872.0087	18705.18915	2461.574856	456.739358	30800.72147	46402.37745	92605.50644	3.6e+11	99788.3461	329867.1229	175005.9581	2.9e+13	0.70821	59947.52329	1.213076	249034.6912	0.163124	223950.0339	283109.2762	283109.2762	143.324739	574420.1993	0.053912	0.000771	-0.197259	759.245205	0.003374	3991.982984	65.320926	0.667103	0.07186	0.938632	2.176617	2.845728
Radiologist 1	BAMNP	22	BAMNP22	L-AP	132.523144	948.079868	376.041617	15909.54589	612.75854	4541.234469	1785.924519	59149.2661	4756.437372	34619.58437	13620.74999	202425.0809	16242.39701	2142.551409	439.515107	39496.02408	79234.95333	59210.44574	4.24e+11	121224.2898	445212.2124	411047.101	2.2e+13	0.645464	40874.17254	0.94882	272023.7845	0.20682	246135.3982	304400.4168	304400.4168	173.683897	632679.9258	0.052039	0.000709	-0.153765	807.923317	0.003337	4258.695182	67.25887	0.68594	0.093937	0.943495	2.02726	2.681295
Radiologist 1	BAMNP	25	BAMNP25	L-AP	153.214649	960.313652	418.644399	19876.84607	534.817353	4905.656759	2275.849217	74674.11473	3385.077647	36348.26554	17328.88876	262988.7104	15634.29913	2094.990188	388.454604	36474.337	51367.74507	109365.1601	4.01e+11	100513.2782	392706.4775	313376.3069	2.16e+13	0.475163	51411.19	1.277566	266521.7938	0.142128	205309.2243	266629.5143	266629.5143	142.01861	482063.2794	0.064326	0.000756	-0.169579	807.108365	0.003135	4102.304511	66.110251	0.690579	0.09276	0.957447	2.093349	2.764636
Radiologist 1	BAMNP	29	BAMNP29	L-AP	137.359797	1004.933021	339.321986	20904.61961	398.155514	5210.156728	1898.612361	78473.20313	2619.457335	37949.78334	14046.69041	276663.9335	21283.63559	2913.388853	528.251238	24706.20863	96075.1203	67138.83441	2.87e+11	63503.51119	321991.1727	246970.9581	1.72e+13	0.670434	51125.21173	1.007336	256454.2048	0.225087	221776.9348	300023.2948	300023.2948	204.073508	636059.558	0.042609	0.000636	-0.22308	811.822515	0.003722	4606.901775	69.867873	0.745882	0.110312	0.695023	2.020282	2.548863
Radiologist 1	BAMNP	30	BAMNP30	L-AP	199.382455	972.568358	427.486578	21890.08955	696.923987	4990.941233	2414.030564	82644.97054	4594.404486	36170.95688	18174.89314	295208.3307	13401.65925	1879.986682	345.699324	34704.93382	97946.33967	60030.65936	2.02e+11	102539.0933	466742.2303	210200.209	2.06e+13	0.533401	76607.91402	1.134596	232270.9547	0.176107	198941.5479	241691.5058	241691.5058	177.848179	425616.1996	0.043126	0.000625	-0.17032	888.299209	0.003075	4729.775787	70.841569	0.684406	0.089934	0.935686	2.097188	2.771048
Radiologist 1	BAMNP	34	BAMNP34	L-AP	214.34076	865.179408	225.747503	16327.99854	660.031222	4418.44762	1365.683256	60942.86782	4324.15516	34360.36547	10405.34969	209670.0425	19630.86062	2392.733141	425.091144	52497.94611	71915.1408	71895.45127	5.17e+11	167021.161	294183.6103	827239.5307	1.86e+13	0.676255	135723.3788	0.712078	261103.5406	0.268155	244210.8088	323400.2261	323400.2261	187.693127	635670.4443	0.074805	0.000654	-0.30211	929.871718	0.002687	4742.716437	71.277987	0.664654	0.060341	0.993711	2.482529	3.162289
Radiologist 1	BAMNP	37	BAMNP37	L-AP	167.680739	886.164285	259.928652	14560.20853	671.225889	4266.02862	1150.637983	53987.42076	3910.090369	32407.69827	9598.45627	183541.9848	18899.15163	2444.164748	458.554895	39514.42181	84428.19628	84696.18378	2.09e+11	141191.7807	233027.2358	804175.7315	1.88e+13	0.694125	87209.68316	0.653306	283521.1581	0.314716	304962.2581	345430.0194	345430.0194	169.722815	727468.0783	0.049573	0.000488	-0.218583	1053.712001	0.002695	5919.872529	78.95	0.715833	0.104928	0.708333	2.033162	2.581132
Radiologist 1	BAMNP	41	BAMNP41	L-AP	132.030704	838.759893	336.626825	14188.30448	458.171211	4306.073028	1867.146827	52453.59696	3098.050205	32934.44096	14184.0062	176879.9469	15652.38456	1980.75499	370.102363	51031.81246	128033.6077	51002.91955	2.2e+11	124793.5786	438374.1444	788917.9147	1.19e+13	0.591399	75540.54155	0.536646	361773.8263	0.345243	320512.6355	382880.5878	382880.5878	186.795292	732434.157	0.029796	0.000453	-0.218549	1170.629497	0.002584	6137.488736	80.418495	0.697962	0.090505	0.80721	2.104577	2.692071
Radiologist 1	BAMNP	44	BAMNP44	PVP	182.265511	885.827606	257.537537	17594.92139	595.164171	4696.415999	1495.852033	65735.5825	3774.097304	35774.75167	11153.34947	227492.2793	20847.3049	2605.399795	446.024558	43655.46318	43712.46764	43805.5946	3.46e+11	167030.3973	215369.8513	972791.0197	1.91e+13	0.69817	106343.8425	0.670431	266620.8429	0.341016	252576.113	333636.9568	333636.9568	236.126452	694962.2988	0.056625	0.000468	-0.218256	1221.437615	0.002157	6497.109789	82.75463	0.687568	0.076982	0.891204	2.182192	2.817611
Radiologist 1	BAMNP	47	BAMNP47	PVP	178.259055	946.882877	401.131351	20308.75306	608.170228	4945.218944	2294.772783	76363.8521	3339.256426	35563.42028	16782.42435	270224.1306	15441.7395	2042.275933	367.492471	37714.01367	68017.87459	52990.43423	3.82e+11	129838.1079	459234.9675	407342.0237	1.65e+13	0.267067	88761.42745	0.65828	289474.0189	0.283132	244906.4697	293635.4129	293635.4129	254.328609	506832.1864	0.042436	0.000481	-0.166884	1206.87559	0.002146	6387.675873	81.944194	0.689088	0.108125	0.923492	2.044475	2.666273
Radiologist 1	BAMNP	52	BAMNP52	PVP	107.824874	960.441325	459.691544	17948.46094	406.288605	4977.975126	2463.824832	66872.71724	2898.474779	36011.95851	17892.05769	231683.5654	15221.42604	2107.861689	392.924907	28976.03598	126453.5863	126373.2104	2.71e+11	75511.8286	275775.9188	241199.8344	2.36e+13	0.481339	42869.46295	0.678074	330422.9265	0.317369	280690.4952	357400.4163	357400.4163	214.293855	725886.3493	0.038203	0.000456	-0.159887	1229.707241	0.002302	6516.369233	82.726723	0.685006	0.094043	0.891173	2.025076	2.67242
Radiologist 1	BAMNP	57	BAMNP57	PVP	98.991721	920.812697	442.779376	16273.31649	402.15695	4710.158683	2400.739172	60391.2252	3664.478714	33349.47073	16702.81511	208215.4301	12982.1769	1907.262561	379.0416	29956.79766	130846.3572	109960.2463	3.46e+11	102240.3566	399993.9805	240366.3267	2.14e+13	0.51005	39290.55148	0.992	349948.2361	0.17412	277455.3614	360601.1924	360601.1924	105.567778	703217.7458	0.035991	0.000458	-0.199516	1052.645847	0.002995	6061.261309	79.802311	0.730424	0.106201	0.724005	1.968933	2.528784
Radiologist 1	BAMNP	59	BAMNP59	PVP	141.532883	973.234602	438.611367	17937.97733	485.846857	4713.398974	2367.738158	67092.8359	2974.847255	34607.28498	18594.57456	234263.8537	13037.86317	1859.813959	393.090352	52071.76165	121271.5107	87144.52647	4.44e+11	51571.47035	646482.6233	346960.8268	1.93e+13	0.604282	45105.81511	0.672773	295362.6423	0.349587	242665.8778	309122.9097	309122.9097	207.056953	600660.5391	0.054544	0.000489	-0.232748	1129.890485	0.002491	6120.696958	80.354626	0.701982	0.097378	0.799559	2.151111	2.735279
Radiologist 1	BAMNP	66	BAMNP66	PVP	218.560592	1040.194971	452.775708	32271.54978	723.702737	5337.896376	2564.380897	124041.5011	4771.130776	39389.61782	19332.24084	458382.2108	15286.2462	2049.812742	368.858671	31723.5068	58329.48534	31768.57683	3e+11	81130.92157	207835.8713	135433.474	1.79e+13	0.714311	57066.9698	12.351355	171898.4058	0.343296	124810.0848	180989.5451	180989.5451	2650.38494	323094.3988	5.932953	0.010104	-0.26358	918.20794	6.310552	5849.299169	78.833905	0.682727	0.063289	0.930667	2.402506	3.083537
Radiologist 1	BAMNQ	0	BAMNQ0	NCE	205.109309	921.692001	318.590291	71122.32263	682.160971	4711.926056	1659.275469	288903.9661	4560.256551	35097.91765	12293.59858	1147214.485	18244.06251	2370.489616	397.992401	7439.894312	20702.80165	16600.32678	89721970772	21595.2996	67275.13053	106813.7899	7.34e+12	0.565457	13891.99421	55.982604	35337.18731	0.028751	23894.59266	36913.88056	36913.88056	1640.430843	63089.15341	0.243273	0.003036	-0.276734	546.063254	5.875669	3543.178023	61.660564	0.73315	0.106376	0.79763	2.206682	2.746543
Radiologist 1	BAMNQ	2	BAMNQ2	NCE	209.295412	887.22656	294.97181	69400.91533	706.447478	4515.91196	1592.845583	280453.8133	4667.718215	33513.35237	11830.22991	1104732.784	17015.40425	2216.618898	382.959338	6548.253344	16901.53959	20432.40366	67584922330	25474.0711	71363.64983	117340.7789	5.57e+12	0.552289	15886.04734	39.738109	35524.98206	0.008753	23887.96241	37733.75495	37733.75495	221.932358	63999.00833	0.012	0.000653	-0.412665	603.954447	0.007287	3655.331123	63.032458	0.730461	0.059923	0.797076	2.708837	3.258831
Radiologist 1	BAMNQ	4	BAMNQ4	NCE	207.891217	936.86342	325.207986	70768.56731	683.316168	4717.089663	1693.018806	285840.0198	4527.202574	34694.08319	12247.84538	1140358.354	17919.03524	2340.75469	403.764217	7177.726317	18495.13217	17744.82513	91063448300	21593.09082	85632.26637	100738.9892	7.61e+12	0.566205	14284.73838	48.589687	34313.99722	0.011203	23437.70838	36170.8205	36170.8205	253.679052	61770.54918	0.007996	0.000673	-0.29254	569.167012	0.008198	3465.955968	61.078343	0.7282	0.095718	0.879867	2.289124	2.84815
Radiologist 1	BAMNQ	5	BAMNQ5	NCE	200.133221	900.655488	314.000511	69709.24868	664.065211	4594.895032	1677.496467	282225.8219	4397.285095	34433.66026	12423.64896	1118206.524	17612.7262	2253.333354	386.521756	7180.27652	14201.23223	17997.1313	90996962375	21387.23159	108337.4816	112707.7089	4.84e+12	0.551369	14215.54381	54.489558	36810.25891	0.007946	24568.58153	38057.19829	38057.19829	203.122264	64392.73151	0.009246	0.000667	-0.330377	572.536125	0.008184	3504.614271	61.4959	0.732087	0.087347	0.804784	2.387882	2.929623
Radiologist 1	BAMNQ	7	BAMNQ7	NCE	224.024847	901.513748	300.392431	70840.18571	753.091536	4603.557059	1609.781471	287094.5127	5041.810511	34223.58096	11904.93872	1140426.942	17276.83173	2240.684052	377.09647	7761.97056	12986.9163	20639.40478	84219107099	25500.19596	67733.63105	96218.44594	6.45e+12	0.55713	16241.50213	49.243308	35435.0568	0.010546	23344.19987	36719.85024	36719.85024	245.671335	59767.78524	0.007607	0.000694	-0.299294	556.000421	0.008282	3369.311839	60.278544	0.728151	0.091678	0.84479	2.311452	2.861213
Radiologist 1	BAMNQ	9	BAMNQ9	E-AP	215.95043	866.213812	282.182648	69295.06448	733.56245	4408.568006	1533.049524	280088.3868	4896.186876	33404.55228	11638.30309	1105788.65	16870.06232	2141.956032	368.080733	7861.709432	14426.22669	18073.77988	96925347868	30967.97123	61948.97377	112919.1879	6.32e+12	0.558829	17311.03742	47.434708	34642.61784	0.009741	24148.25315	37415.9801	37415.9801	228.203228	63067.64731	0.008793	0.000686	-0.345953	560.243971	0.008301	3416.154366	60.770277	0.731198	0.086035	0.812137	2.422293	2.957306
Radiologist 1	BAMNQ	10	BAMNQ10	E-AP	201.242522	909.652181	316.491752	69600.37697	660.741884	4565.245279	1638.031166	280729.8018	4376.071591	33535.89537	11838.97724	1107086.825	17320.84654	2266.47223	391.917907	7320.074213	18916.69421	18037.53897	89136403649	22059.75945	87302.57487	102025.1366	7.53e+12	0.566205	14526.70731	45.79708	35141.80941	0.010706	23940.61075	36901.02248	36901.02248	261.933743	62793.76377	0.006509	0.000642	-0.301321	597.081063	0.007809	3687.231036	62.968534	0.728424	0.09218	0.818647	2.318098	2.876308
Radiologist 1	BAMNQ	12	BAMNQ12	E-AP	200.311274	903.44735	313.169559	69375.68386	658.020256	4535.495411	1629.27877	279928.4625	4361.59774	33424.97544	11799.81984	1104863.042	17263.55787	2248.196385	389.966517	7306.402923	18993.34044	18023.0444	88973897212	21960.87191	87398.56837	101961.656	7.53e+12	0.566205	14502.54575	51.500415	35280.6038	0.008813	23891.29306	36930.65177	36930.65177	221.390992	62658.85373	0.00733	0.000644	-0.284668	593.893461	0.007786	3682.075669	62.867534	0.730119	0.095797	0.816115	2.254988	2.801219
Radiologist 1	BAMNQ	14	BAMNQ14	L-AP	198.797578	891.949378	310.741507	69181.19212	653.266748	4502.369593	1614.501353	278518.6556	4330.174742	33184.16622	11714.80839	1095439.854	17139.18309	2234.601492	382.410294	7297.865906	19092.28408	17950.4968	88990175060	21955.8447	87576.72767	101733.4995	7.53e+12	0.566205	14474.42692	43.075622	35426.0082	0.012172	23828.74762	36956.97021	36956.97021	286.763666	62501.43754	0.006607	0.000657	-0.320291	593.286184	0.007714	3573.552832	62.107452	0.723532	0.079763	0.819714	2.41071	2.981484
Radiologist 1	BAMNQ	15	BAMNQ15	L-AP	195.741326	883.27684	306.513623	68686.46139	642.960072	4431.710838	1583.557444	275336.2938	4259.818014	32644.98952	11524.46606	1080520.056	16860.70545	2205.193322	381.021891	7371.072227	19023.33653	18153.48381	88576887824	22291.48765	87918.54003	102611.7369	7.51e+12	0.566205	14646.35612	34.388453	35443.84389	0.013001	23962.0027	37082.08757	37082.08757	326.968066	62794.30641	0.009624	0.000668	-0.415148	615.785502	0.006927	3597.987988	62.665707	0.715041	0.048807	0.87406	2.838708	3.446713
Radiologist 1	BAMNQ	17	BAMNQ17	L-AP	204.860797	922.349724	317.879869	70510.87405	673.33135	4634.011047	1653.340938	284340.6378	4464.52175	34213.73055	12078.26935	1123024.238	17670.93945	2307.338759	399.609058	7255.415359	19143.20673	17993.09805	88754172716	21836.96249	87591.22248	102355.0493	7.51e+12	0.566205	14410.48769	28.976676	35379.78844	0.017331	23808.48137	37014.99045	37014.99045	476.94464	62889.89725	0.005744	0.000638	-0.341768	654.190791	0.006424	3834.419144	64.363402	0.710824	0.072181	0.980817	2.554357	3.164197
Radiologist 1	BAMNQ	19	BAMNQ19	L-AP	209.386452	859.900199	272.999842	68145.54922	708.896014	4353.357573	1505.079921	272703.8082	4756.477422	32197.58898	11153.05914	1068454.478	16288.05242	2139.381638	377.513905	7131.813782	15334.05885	15202.66388	75999576256	29413.39089	69080.81611	89713.17887	6.91e+12	0.56858	17488.21936	25.682523	34214.12723	0.021295	24654.33212	38989.24855	38989.24855	525.24324	70040.52037	0.006299	0.000632	-0.341564	678.203004	0.006065	3984.282565	65.573123	0.707891	0.067679	0.950129	2.563785	3.177234
Radiologist 1	BAMNQ	21	BAMNQ21	L-AP	206.501052	913.100062	314.163769	70167.12344	679.697144	4602.694556	1672.24691	282886.5372	4403.585643	33878.14731	12284.35049	1116823.689	17190.21117	2250.750503	392.435242	7567.26212	17755.40568	18723.83788	88093144262	22087.5069	69877.63169	88197.10817	7.69e+12	0.5571	15367.1511	22.315469	34920.03218	0.026103	24713.64027	37331.78241	37331.78241	715.463423	64119.91417	0.005799	0.000615	-0.363955	719.4668	0.005566	4078.020946	66.46679	0.696448	0.05397	1.077269	2.746131	3.415979
Radiologist 1	BAMNQ	22	BAMNQ22	L-AP	208.314796	872.129955	288.884369	67916.58248	709.694996	4381.934613	1547.795004	271862.5593	4693.135095	32375.78273	11456.18006	1063759.048	16226.46758	2124.444613	374.93079	7532.592734	13392.56515	22659.65863	80746360205	25484.62885	62866.03346	100034.6857	6.55e+12	0.562625	17599.64299	21.173185	36177.72255	0.026777	24706.63753	39550.46907	39550.46907	686.534274	68246.78819	0.006408	0.000611	-0.354351	737.4466	0.005338	4188.140104	67.305939	0.689977	0.054036	1.075648	2.721599	3.397723
Radiologist 1	BAMNQ	24	BAMNQ24	L-AP	200.095985	906.806428	315.004036	69609.46072	656.743389	4536.085967	1627.04506	279508.4032	4350.644348	33341.03445	11770.18665	1100223.789	17220.20345	2252.297517	391.706407	7411.917391	19601.63047	18331.6443	86201634499	22289.24043	89713.43949	105118.7603	7.4e+12	0.566205	14692.87664	17.665394	36155.34576	0.037961	24386.83777	37822.09395	37822.09395	984.093446	64284.80764	0.006016	0.00059	-0.37279	794.614654	0.004748	4374.619499	68.842197	0.679376	0.045478	1.168276	2.860095	3.574589
Radiologist 1	BAMNQ	26	BAMNQ26	L-AP	205.353768	861.943303	276.869998	67471.9727	707.194687	4329.063335	1490.123508	269343.1827	4674.800796	31941.22197	11014.14424	1053337.742	16252.27693	2131.74514	379.719537	7953.645184	15503.81869	14910.83794	76657037803	22453.71196	89134.32921	102976.0604	4.62e+12	0.567201	17266.57242	15.528131	35640.244	0.043342	24803.19648	39609.55801	39609.55801	1064.045088	69891.17162	0.0062	0.000584	-0.364734	810.692157	0.004542	4539.279079	70.049588	0.676515	0.045948	1.199555	2.833623	3.548641
Radiologist 1	BAMNQ	27	BAMNQ27	L-AP	199.049836	903.172752	313.368815	69373.36171	653.338144	4513.453864	1619.13853	277950.6215	4327.841559	33166.28595	11708.49623	1093672.521	17129.94816	2240.97719	390.754102	7465.252317	19687.30288	18523.85427	85292945960	22382.03249	90492.13046	106155.9584	7.36e+12	0.566205	14768.64805	15.717145	36377.88519	0.04324	24553.33855	38080.63364	38080.63364	1173.857027	64798.11613	0.007422	0.000562	-0.384441	876.576467	0.004061	4695.654661	71.319925	0.66514	0.039022	1.306623	2.990512	3.752062
Radiologist 1	BAMNQ	29	BAMNQ29	L-AP	192.285675	874.754013	302.401569	67939.39949	630.912928	4359.398794	1564.136019	271115.6654	4178.4292	32021.26874	11304.27763	1060013.206	16538.56192	2164.349846	380.066769	7579.292438	19829.81809	18657.33838	84506189155	22796.17212	90747.69803	106366.0009	7.34e+12	0.566205	15011.5455	17.198974	36693.25845	0.032143	24694.35435	38270.6056	38270.6056	851.80775	64684.35998	0.007819	0.000557	-0.370657	854.907643	0.00427	4703.240862	71.301263	0.677483	0.043124	1.144031	2.873803	3.599212
Radiologist 1	BAMNQ	31	BAMNQ31	L-AP	196.867108	902.719909	317.879127	69193.59087	649.921287	4451.41245	1643.369473	277095.4019	4357.912411	32841.16519	12004.41722	1089638.469	16478.83556	2158.12169	387.973673	7445.575916	19247.7274	17953.83268	80507660720	28176.814	71794.43341	115403.9474	7.12e+12	0.553949	13698.11166	15.367932	35589.80556	0.033083	24450.50048	37132.5168	37132.5168	943.766823	63652.34442	0.00861	0.000536	-0.395485	901.5419	0.003901	4937.445716	73.076631	0.673333	0.038671	1.305615	3.004643	3.744771
Radiologist 1	BAMNQ	32	BAMNQ32	L-AP	236.781723	998.978397	330.944801	67561.80482	639.94649	4361.91814	1543.460119	268609.233	4243.565342	32124.70209	11387.6315	1049292.962	16493.50524	2178.511531	431.251873	7164.904935	15048.23371	23975.43236	76522846760	23212.22726	73124.63323	109753.7654	4.97e+12	0.583104	14424.06013	19.591334	35139.96389	0.019321	24926.29001	38928.98422	38928.98422	605.158017	71011.94899	0.01241	0.000539	-0.382586	900.835599	0.003857	4995.359108	73.427489	0.674098	0.039796	1.189921	2.924451	3.650774
Radiologist 1	BAMNQ	34	BAMNQ34	L-AP	211.958292	877.271635	295.521463	68570.66255	706.511333	4339.621372	1521.996356	273401.7049	4697.450867	31965.98145	11085.27435	1074941.779	16183.25624	2111.113683	369.79188	8029.869273	14867.21643	18567.8056	79058635518	26452.6869	73089.09135	103944.4834	6.53e+12	0.556075	17311.11428	22.523533	36883.35345	0.017337	24820.39056	38204.14203	38204.14203	559.359937	61738.74693	0.013037	0.00052	-0.38894	926.611199	0.003782	5083.798382	74.087073	0.675084	0.038769	1.232883	2.96487	3.698977
Radiologist 1	BAMNQ	36	BAMNQ36	L-AP	201.957755	866.227612	281.034998	67061.88917	678.366318	4295.673846	1497.449338	266917.9217	4561.72405	31681.08752	10989.63753	1042928.793	16129.72594	2119.85819	383.23486	8044.493331	14707.49423	16021.92587	67045768700	26089.61422	98043.00529	114465.7379	5.02e+12	0.561082	15970.76127	23.31592	35352.4032	0.019116	25460.57399	39113.76093	39113.76093	477.468234	69779.47607	0.0147	0.000519	-0.38905	899.683319	0.004035	5102.598955	74.144866	0.686208	0.043127	1.103749	2.873895	3.556564
Radiologist 1	BAMNQ	38	BAMNQ38	L-AP	195.895291	891.421587	308.245867	68666.63129	642.669842	4439.962569	1592.728116	273798.371	4256.534443	32619.82597	11515.58272	1075687.854	16847.70881	2204.56461	387.28043	7570.438952	19940.38816	18815.36154	83784128604	22831.95526	91478.52517	107481.8081	7.3e+12	0.566205	15000.73417	26.54513	36822.01384	0.015703	24800.56288	38626.04926	38626.04926	443.22457	65859.43519	0.014789	0.000512	-0.390475	906.995319	0.003973	5048.18394	73.792689	0.683931	0.042004	1.201876	2.914256	3.617927
Radiologist 1	BAMNQ	39	BAMNQ39	L-AP	201.118366	847.284373	268.820296	66649.19297	669.451909	4213.05633	1448.286084	264783.5807	4505.804419	31099.67758	10720.75961	1034781.559	15873.11355	2095.318337	377.345711	8347.842148	14759.65487	15906.38966	77324829869	23048.82271	86686.74367	114368.7512	3.88e+12	0.566075	18409.15738	23.190836	35044.96326	0.016423	25815.30121	40233.31937	40233.31937	426.243834	72434.19357	0.016093	0.000509	-0.400973	920.798029	0.003851	5248.273137	75.206528	0.684604	0.040352	1.108657	2.93423	3.622328
Radiologist 1	BAMNQ	41	BAMNQ41	L-AP	208.050392	875.533262	296.753365	68455.33217	694.832825	4338.924463	1532.80537	272913.4957	4715.568597	31899.08185	11101.08585	1072140.328	16082.4274	2111.286268	370.729506	7780.533924	19016.26806	20399.30678	74844671336	29850.94757	76093.86415	92777.8829	7.28e+12	0.553728	17490.15422	25.15974	37063.79797	0.015868	24748.39545	38650.22135	38650.22135	441.629106	62983.13523	0.014184	0.000491	-0.369528	944.869353	0.003837	5287.670398	75.40392	0.682686	0.046144	1.238777	2.845053	3.559166
Radiologist 1	BAMNQ	43	BAMNQ43	PVP	187.531552	853.909799	295.147861	66841.61113	615.178107	4250.916357	1525.239281	265103.2324	4074.19005	31222.4351	11022.27015	1036322.557	16125.9749	2110.49897	371.230386	7904.874585	20471.67127	19316.97939	80962870323	23704.08933	94289.87192	109305.2683	7.2e+12	0.566205	15650.65425	23.240204	38068.84965	0.018877	25548.65659	39634.51639	39634.51639	463.084248	66749.71203	0.013309	0.000488	-0.398741	934.968732	0.003918	5331.706072	75.769313	0.695198	0.042849	1.021168	2.896562	3.569992
Radiologist 1	BAMNQ	44	BAMNQ44	PVP	194.6391	885.560138	306.260032	68453.15118	638.574646	4411.704081	1582.578546	272485.267	4229.434439	32412.14589	11442.26666	1069083.297	16740.44479	2190.550888	384.661006	7659.309734	20484.12213	18884.12215	82300529606	23064.19577	93433.75472	108071.1255	7.22e+12	0.566205	15160.28553	26.273933	37737.41251	0.016256	25123.90998	39218.22431	39218.22431	442.940885	66237.7867	0.012763	0.00048	-0.361465	954.902106	0.003894	5399.934122	76.108941	0.687284	0.052177	1.225004	2.778171	3.475746
Radiologist 1	BAMNQ	46	BAMNQ46	PVP	189.361666	862.358193	298.126965	67381.63044	621.170141	4292.44889	1540.122737	267423.5176	4113.837381	31526.27125	11129.53161	1044135.685	16282.90225	2131.156011	374.869562	7869.481005	20484.4026	19304.66178	80972898869	23645.84482	94826.99753	110005.0532	7.18e+12	0.566205	15592.55202	24.298444	38096.27377	0.015899	25701.68487	39678.70367	39678.70367	443.396549	66929.71513	0.011755	0.000471	-0.396954	966.111587	0.003837	5468.137	76.727176	0.687139	0.04212	1.079609	2.935949	3.639493
Radiologist 1	BAMNQ	48	BAMNQ48	PVP	193.498242	880.476507	304.777156	68123.54287	638.784088	4385.898633	1564.646777	271827.5977	4246.091378	32180.85799	11329.13789	1065954.332	16605.62872	2182.467768	382.201109	7673.403593	19936.00114	20961.62951	74236408425	22972.73523	70933.35513	110708.8263	6.14e+12	0.563299	15081.19341	19.590913	37315.13871	0.038434	25739.50437	39197.89123	39197.89123	739.844332	67080.0941	0.007273	0.000473	-0.361247	939.838991	0.004029	5357.76142	75.854624	0.691299	0.048948	1.116952	2.781329	3.476965
Radiologist 1	BAMNQ	49	BAMNQ49	PVP	190.318383	866.705622	299.631102	67441.63744	624.307214	4314.062388	1547.877985	268607.1501	4134.628922	31685.60661	11185.78083	1049208.338	16365.19686	2141.87719	376.756137	7893.870864	20547.30013	19281.56365	80872380604	23670.75664	94570.65319	109301.948	7.19e+12	0.566205	15633.30384	20.543853	38173.06938	0.025814	25608.55703	39699.80921	39699.80921	582.531265	66819.79424	0.008469	0.000475	-0.399332	937.88479	0.004092	5360.769152	75.949028	0.698797	0.046138	0.986674	2.871297	3.529776
Radiologist 1	BAMNQ	51	BAMNQ51	PVP	193.813249	882.478089	305.143405	68275.63194	635.787104	4393.26209	1576.317549	272507.4692	4210.688911	32268.49009	11391.55271	1066600.697	16666.24847	2181.157437	383.521434	7751.644043	20334.96003	19056.26266	82085545251	23335.9891	93624.94749	108866.8632	7.23e+12	0.566205	15399.32101	23.257342	37734.93389	0.021407	25506.59392	39458.65065	39458.65065	521.554138	66965.41382	0.008866	0.000486	-0.370324	926.367665	0.004102	5229.422067	74.999975	0.687994	0.049567	1.127032	2.819794	3.518365
Radiologist 1	BAMNQ	53	BAMNQ53	PVP	189.67105	863.776691	298.621991	67393.72349	622.181621	4299.373606	1542.609456	267863.2298	4120.55244	31577.73191	11147.69846	1046213.61	16309.481	2134.58253	375.48365	7908.57699	20728.24529	19300.40485	80333682614	23698.96874	94794.70337	109957.701	7.16e+12	0.566205	15702.43893	30.298064	38463.52039	0.011669	25838.00904	40014.69246	40014.69246	328.786229	67429.29013	0.011871	0.000461	-0.360779	951.944768	0.004076	5483.877248	76.668884	0.695984	0.053564	0.976698	2.721123	3.383612
Radiologist 1	BAMNQ	54	BAMNQ54	PVP	187.952412	855.933637	295.911075	66984.56714	616.544574	4260.393	1528.627646	265231.2394	4083.227906	31291.69644	11046.72107	1036299.369	16161.74747	2115.22078	372.070149	7860.68905	20460.69085	19291.32313	81073538932	23643.10035	94195.17139	109738.8357	7.19e+12	0.566205	15569.47975	27.079641	37990.87551	0.013694	25721.95613	39693.76654	39693.76654	380.339185	67223.83539	0.011369	0.000467	-0.374768	951.643972	0.004002	5421.357453	76.291411	0.695188	0.050284	0.999603	2.780092	3.44347
Radiologist 1	BAMNQ	56	BAMNQ56	PVP	192.115388	874.858854	302.446878	67764.659	630.20391	4354.735851	1562.47613	269980.6771	4173.691975	31984.96516	11291.46159	1055577.934	16519.8116	2162.055811	380.296588	7764.156095	20517.48415	19233.61403	81203140581	23359.72428	94236.87636	109500.5752	7.19e+12	0.566205	15306.55619	24.041401	37934.67781	0.017045	25511.1713	39595.68405	39595.68405	476.350216	67206.82441	0.010278	0.000462	-0.364648	986.489169	0.003853	5591.675778	77.445716	0.682309	0.047835	1.163164	2.809627	3.515395
Radiologist 1	BAMNQ	58	BAMNQ58	PVP	189.414268	862.588704	298.209888	67235.38875	621.340485	4293.549601	1540.52626	267298.2856	4114.986979	31535.08116	11132.64172	1044190.06	16287.45246	2131.682856	374.964549	7865.115111	20410.74812	19364.99167	80949287487	23627.31948	94059.5952	109854.0376	7.19e+12	0.566205	15584.08454	24.685623	37941.56435	0.019798	25694.6447	39722.28426	39722.28426	468.663738	67421.9238	0.00988	0.000467	-0.384498	949.638953	0.004157	5393.135832	76.131672	0.697866	0.048283	0.998089	2.817035	3.479702
Radiologist 1	BAMNQ	59	BAMNQ59	PVP	193.32699	889.920953	308.284153	68623.93235	633.592214	4452.84343	1583.200912	274544.5719	4247.604578	32663.95597	11466.65862	1078601.8	16949.69277	2236.050304	388.30981	7429.144664	20433.6096	18188.63971	84352205422	25179.38917	89456.71889	113430.161	7.55e+12	0.566061	14750.85745	19.61672	37686.16287	0.050686	25909.32023	39496.29279	39496.29279	843.951441	67861.98796	0.005612	0.000477	-0.353386	908.355898	0.004354	5168.348365	74.465541	0.701116	0.057236	1.007483	2.680506	3.336364
Radiologist 1	BAMNQ	61	BAMNQ61	PVP	203.309103	862.850552	292.937814	67261.56953	686.492019	4293.121596	1526.168619	267561.904	4550.208354	31557.88375	11149.32669	1044907.916	15858.34871	2080.460959	366.603635	8377.927437	17744.85885	19979.44704	85483265949	26666.04081	103353.1068	111786.0041	6.75e+12	0.548681	16971.1152	27.844641	38183.64005	0.014038	25671.11951	39596.04902	39596.04902	377.980141	65045.80078	0.011264	0.00049	-0.353187	901.962137	0.004326	5095.958804	73.965562	0.697003	0.057221	1.04679	2.688237	3.34658
Radiologist 1	BAMNQ	63	BAMNQ63	PVP	202.006164	893.795517	305.946846	68888.43296	665.446543	4421.648944	1568.669126	275050.1237	4523.951533	32468.48708	11392.57996	1081839.34	16551.95559	2187.533276	385.842507	7786.79372	16797.31571	18016.47896	70745809447	27327.76959	78087.70415	101843.942	6.46e+12	0.566506	16190.7966	30.104707	36909.22302	0.013556	25445.9106	39056.59077	39056.59077	377.962727	66217.12045	0.009862	0.000484	-0.334498	900.30164	0.004442	5138.66163	74.184253	0.702688	0.066112	1.166064	2.613842	3.278631
Radiologist 1	BAMNQ	64	BAMNQ64	PVP	189.447728	855.902317	294.320474	67243.81253	626.358592	4296.836584	1530.955915	267277.7435	4165.980188	31573.70035	11115.39056	1044318.896	16292.32961	2139.522076	372.134115	7607.531444	20645.70366	20920.46258	73617308189	22753.89741	71863.56323	109200.3777	6.1e+12	0.563299	14941.91543	24.825823	38354.043	0.020875	24973.78679	39448.20158	39448.20158	491.091887	66142.80489	0.012105	0.00049	-0.380875	930.359782	0.004047	5241.666339	75.072116	0.686939	0.04734	1.153881	2.840446	3.525059
Radiologist 1	BAMNQ	66	BAMNQ66	PVP	196.175718	893.275898	308.861141	68736.2995	647.379874	4444.917922	1585.652257	274159.9804	4303.238484	32613.97229	11481.61399	1078411.662	16829.11982	2211.885791	388.239039	7524.900345	19691.94238	20765.15384	75502451210	22560.60745	70375.79038	109701.7318	6.2e+12	0.563299	14791.58041	48.385328	36817.08817	0.032938	25356.39516	38815.22467	38815.22467	2755.073762	66835.14191	0.263096	0.002206	-0.331705	844.426421	6.176641	5117.634779	74.089498	0.692062	0.059811	1.199239	2.65644	3.34625
Radiologist 1	BAMNR	0	BAMNR0	NCE	186.894431	937.941118	363.399384	45251.3726	720.244569	4602.543594	1883.490139	176560.4749	4690.928133	33196.15931	14213.72115	673419.1403	14291.51003	1998.808885	387.647303	14660.81595	36933.30694	47158.37249	1.77e+11	57770.05591	262711.3459	205812.7144	1.42e+13	0.249768	38265.72381	11.352173	90763.13004	0.150666	60338.44928	93253.00553	93253.00553	825.542697	153220.0382	0.27201	0.002761	-0.251865	669.740255	0.965177	3768.298166	63.619624	0.704255	0.07773	0.815982	2.280225	2.900852
Radiologist 1	BAMNR	2	BAMNR2	NCE	181.764232	1017.699872	402.27192	48604.26884	765.910712	4939.683981	2000.783398	189678.1337	4955.672928	36035.72345	15074.18265	724024.6522	16005.86787	2172.989871	433.663719	14656.48223	32879.47814	36777.42203	1.58e+11	42369.82295	157533.034	210345.0294	1.09e+13	0.442118	28626.98641	23.811216	81948.44685	0.005546	56161.73616	85692.79276	85692.79276	72.021699	150247.2909	0.024321	0.000696	-0.248798	687.411952	0.005522	3664.463986	62.755902	0.702374	0.07432	0.79922	2.266711	2.879114
Radiologist 1	BAMNR	4	BAMNR4	NCE	184.356002	996.119949	381.916008	50558.51408	702.035235	4912.699858	1983.671562	197321.3565	4458.560801	35385.7637	14423.82646	753899.6626	16503.37644	2226.99306	429.847939	11933.19763	30107.44448	33441.34506	1.11e+11	47225.35991	221280.3763	188479.8972	1.05e+13	0.462547	27556.83922	22.597377	76157.29972	0.006398	55028.76462	81295.40297	81295.40297	87.326319	145310.1732	0.026479	0.000718	-0.264056	676.121614	0.005451	3599.793417	62.344042	0.686862	0.063587	0.906898	2.406679	3.080712
Radiologist 1	BAMNR	6	BAMNR6	NCE	187.176208	1011.302644	387.731758	51103.56228	712.674451	4990.314378	2013.999537	199687.5728	4513.657325	35915.15995	14652.55934	765040.1033	16748.94328	2263.64039	436.394677	12390.05592	30545.46007	33829.13926	1.1e+11	47270.98152	216191.1945	189860.5114	1.06e+13	0.462039	27701.26593	24.8142	75906.24596	0.005271	54556.6076	80863.91452	80863.91452	73.155675	143941.9002	0.02609	0.000683	-0.254966	678.584271	0.005518	3685.742648	62.976064	0.700808	0.072265	0.846733	2.316878	2.95692
Radiologist 1	BAMNR	7	BAMNR7	NCE	185.745959	997.389811	381.801961	50697.67227	707.716618	4934.805354	1984.078288	197855.8838	4532.31212	35514.45373	14379.37814	755909.0816	16602.76347	2243.010448	429.841891	12044.39366	28633.08095	33566.61357	1.09e+11	50720.3307	229405.713	193038.7143	1.02e+13	0.465645	28017.08751	22.212631	77857.97239	0.006452	54932.92888	82204.02266	82204.02266	88.235732	145083.0583	0.020249	0.00068	-0.239627	697.277201	0.005492	3788.604055	63.774896	0.700347	0.075293	0.834378	2.268158	2.90371
Radiologist 1	BAMNR	9	BAMNR9	NCE	186.329338	1003.631278	384.492447	50904.36354	716.056244	4950.531576	1991.813214	198905.6052	4536.937934	35756.78298	14490.07885	760470.3005	16729.7662	2242.662118	432.809493	12338.66845	30437.05336	33759.32212	1.1e+11	48552.6206	213000.6656	189514.8876	1.12e+13	0.462068	27000.45353	22.052337	76263.83456	0.006761	54762.99523	81027.52532	81027.52532	82.875767	144581.9786	0.019926	0.000694	-0.265011	658.479707	0.005901	3651.075002	62.689506	0.704508	0.075956	0.804375	2.316358	2.931009
Radiologist 1	BAMNR	11	BAMNR11	NCE	187.351139	1012.247787	388.094124	51145.32525	713.340502	4994.978223	2015.881779	199906.1826	4517.875696	35948.72552	14666.25332	765787.08	16764.5965	2265.755941	436.802523	12385.86316	30370.04929	33752.74941	1.1e+11	47280.53711	214599.2917	187536.7503	1.06e+13	0.462039	27606.08878	23.348914	75538.25322	0.006142	54247.42027	80518.95579	80518.95579	88.089838	143393.2279	0.024747	0.000738	-0.239855	655.933023	0.005678	3525.372681	61.675803	0.682083	0.064877	0.952128	2.356968	3.052071
Radiologist 1	BAMNR	12	BAMNR12	E-AP	175.526825	1003.582407	376.199369	50615.7062	717.505865	4855.419247	1856.451086	197706.7591	4676.9325	34755.34801	13314.69919	756071.6884	16763.71632	2281.462296	451.856214	12044.79432	31191.91547	36286.89915	1.23e+11	47771.53371	162286.8237	189809.9643	1.13e+13	0.521208	24597.68331	27.210186	71618.95804	0.004815	54323.12425	79062.9535	79062.9535	69.368692	148416.2146	0.024207	0.000697	-0.257378	665.719917	0.005986	3657.290752	62.714219	0.70839	0.078022	0.805128	2.287062	2.899217
Radiologist 1	BAMNR	14	BAMNR14	E-AP	189.595573	1024.374336	392.743423	51606.30674	721.886195	5054.81718	2040.031687	201791.209	4571.99905	36379.3849	14841.95245	773536.8307	16965.43341	2292.899298	442.03534	12441.25416	30689.13308	34097.5425	1.09e+11	47512.18101	218109.255	189450.0855	1.05e+13	0.462039	27800.60031	28.727881	76491.7907	0.004095	54929.30119	81381.99898	81381.99898	59.788099	144743.8142	0.030468	0.000667	-0.267457	697.946278	0.005494	3825.098187	64.097095	0.708713	0.079009	0.792008	2.299871	2.903602
Radiologist 1	BAMNR	16	BAMNR16	E-AP	159.387911	1005.397076	407.542835	49677.34399	610.167613	4963.164911	2115.699412	193746.2111	4016.744066	35836.80053	15677.13688	739148.0441	16142.91958	2237.297886	438.46633	10678.9345	33663.72798	32027.64927	1.09e+11	56160.99829	198298.3958	168316.5856	8.3e+12	0.368515	23401.84232	20.640132	80608.7094	0.006638	56269.07097	85072.09051	85072.09051	81.097542	155669.1009	0.026332	0.000642	-0.329242	700.643832	0.005605	3894.906439	64.8258	0.714305	0.063503	0.786171	2.488857	3.088782
Radiologist 1	BAMNR	17	BAMNR17	L-AP	183.129463	989.438305	379.349007	50444.69178	697.266447	4882.423902	1970.456916	197191.3849	4416.072164	35138.67507	14335.77137	755898.6854	16386.83154	2214.70054	426.959835	12472.248	30813.5635	34023.52985	1.09e+11	47766.22174	218262.7167	190939.0732	1.05e+13	0.462039	27811.70784	16.923979	76456.44655	0.009277	55087.22423	81414.25818	81414.25818	114.908976	144932.4318	0.028236	0.00064	-0.344977	742.507265	0.004926	4023.704216	65.962455	0.699239	0.054376	0.853489	2.622212	3.265115
Radiologist 1	BAMNR	19	BAMNR19	L-AP	183.754291	1060.309972	421.555598	42563.58015	704.23315	5303.516009	2158.091531	165115.5696	4543.513815	37799.58746	15792.20022	624581.7185	17463.87343	2441.191329	455.000083	14693.47649	32757.38588	64268.03938	1.33e+11	65924.61596	314420.2469	248240.0263	1.32e+13	0.425923	33685.98698	13.112148	107685.8015	0.012183	77931.98478	111652.0676	111652.0676	135.299981	197550.6803	0.029298	0.000621	-0.280486	782.918737	0.00442	4292.919636	67.854158	0.695722	0.065398	0.832865	2.389182	3.018678
Radiologist 1	BAMNR	21	BAMNR21	L-AP	127.356256	920.806627	442.338349	36875.00461	503.560264	4699.11349	2368.944746	142872.3164	3141.496869	34039.68175	17297.10996	537509.7198	13601.07492	1826.60848	351.112021	12086.36547	45304.88928	33391.75309	85452071684	50736.53069	320111.1849	388022.4187	9.76e+12	0.723822	25002.27482	11.140184	118577.2959	0.012928	83842.48782	129481.7183	129481.7183	128.413594	255770.0066	0.037894	0.000579	-0.278875	886.744374	0.003578	4793.477491	71.676501	0.674976	0.052858	0.997917	2.508457	3.225823
Radiologist 1	BAMNR	22	BAMNR22	L-AP	187.431978	1072.58444	420.092509	39757.03954	757.629316	5258.895237	2117.110558	153908.434	5407.402072	38031.83538	15056.53487	579097.9898	17567.89843	2384.155363	465.059952	16463.00668	62037.18976	42764.09746	1.73e+11	89298.39983	240475.2072	409818.179	1.47e+13	0.702367	37663.20529	9.132663	117406.7436	0.016195	83353.53415	123839.2252	123839.2252	163.757252	222880.2083	0.032945	0.000537	-0.341357	941.432893	0.003381	4863.297834	72.298849	0.694376	0.051529	0.923304	2.650504	3.322827
Radiologist 1	BAMNR	24	BAMNR24	L-AP	161.741361	1086.436726	474.052349	43003.84805	689.940561	5326.542256	2446.907295	166718.1912	4579.616819	38644.66835	17540.03522	628228.0966	16525.01631	2189.694401	450.643016	13617.05827	39791.30964	42565.04984	1.21e+11	58975.3669	275618.2185	373228.5599	1.03e+13	0.688163	29398.54816	8.574399	116887.9397	0.017741	77555.84926	117622.9826	117622.9826	181.706845	207317.5029	0.037258	0.000472	-0.342311	1082.33732	0.002779	5945.876945	79.693836	0.687914	0.050706	0.909144	2.665176	3.33555
Radiologist 1	BAMNR	26	BAMNR26	L-AP	165.602324	1028.917912	426.19493	42913.62717	621.701862	5127.50012	2227.796189	166687.2876	4236.901159	37538.71617	16216.58834	629573.7333	17085.22667	2278.00207	437.120658	14513.212	57772.38866	34075.10409	1.38e+11	64489.22231	232675.4591	434751.8639	1.13e+13	0.622105	28146.52296	6.770262	111376.228	0.025078	74122.42622	114142.1147	114142.1147	243.794003	205669.48	0.034934	0.000458	-0.340598	1161.523832	0.002467	6163.661319	81.198582	0.654592	0.041439	1.089198	2.798726	3.553955
Radiologist 1	BAMNR	27	BAMNR27	L-AP	170.519881	1027.065847	469.773478	40797.49018	662.404754	5130.24013	2488.682381	158216.5835	4492.495706	37346.30923	18555.64368	596951.3981	14298.16984	1979.152995	386.772487	16702.72366	67223.30386	33271.222	1.94e+11	44120.24049	329727.7041	215729.9853	1.34e+13	0.682053	30610.40945	7.676221	118314.0994	0.021983	80478.81786	124018.3496	124018.3496	248.394644	228834.7899	0.049588	0.000459	-0.338752	1203.026459	0.002282	5912.889395	79.600507	0.65647	0.038043	1.105021	2.813043	3.582132
Radiologist 1	BAMNR	29	BAMNR29	L-AP	143.747632	1031.849042	421.852055	46627.90115	616.870122	5016.599005	2058.751205	182329.6221	4174.452819	35672.38713	14656.68273	697514.1171	16841.25158	2340.977678	466.249355	11940.0198	42299.60593	40554.77593	1.48e+11	64755.11539	151896.5347	277663.4659	9.44e+12	0.517021	21819.88978	6.193295	96157.29623	0.034505	68556.21219	99439.55092	99439.55092	307.033817	183623.7214	0.05088	0.000473	-0.403441	1145.707197	0.002516	5268.453517	75.379327	0.665167	0.035529	1.052176	3.002725	3.742162
Radiologist 1	BAMNR	31	BAMNR31	L-AP	196.728246	1097.097216	450.149809	40943.90895	781.839079	5438.093262	2296.820497	158537.6815	5237.345816	39565.82602	16490.22244	595869.5132	17838.25776	2359.433686	450.219161	20393.64088	62210.69578	57296.9455	2.41e+11	54869.92398	318621.4608	267028.5832	1.13e+13	0.655135	41209.43063	7.959682	126482.4884	0.017336	90326.51784	129241.3874	129241.3874	191.387272	222791.1421	0.041494	0.000419	-0.360317	1264.571081	0.00222	6232.126216	81.61715	0.679742	0.043229	0.973732	2.77367	3.474132
Radiologist 1	BAMNR	32	BAMNR32	L-AP	188.969469	1042.794217	432.267868	50656.79644	770.672338	5042.977171	2158.627751	198784.0882	5320.01015	36462.30178	15920.44465	764385.2101	15221.84698	2113.677081	421.556879	13472.76754	44976.06137	41189.41004	1.54e+11	48921.77397	169549.9729	175160.7263	1.42e+13	0.393378	25113.01879	7.390896	85328.74343	0.02805	56855.8491	85942.39193	85942.39193	254.911094	147999.0621	0.071179	0.000492	-0.433069	1125.62252	0.002678	5230.078575	75.171489	0.681974	0.032299	0.950158	3.066562	3.756799
Radiologist 1	BAMNR	34	BAMNR34	L-AP	184.02621	1008.173016	406.978534	52072.51094	680.458	5053.914561	2154.172965	203483.3761	4538.098689	36533.49699	15877.02189	780060.0419	16118.37641	2219.283596	417.168271	12361.15581	44664.44082	39850.97442	1.5e+11	42671.80674	174216.0115	199486.5278	1.14e+13	0.441959	26665.16967	7.476392	84979.0934	0.028034	57326.28744	85239.59218	85239.59218	295.47577	144335.0122	0.065854	0.00046	-0.444831	1199.06733	0.002509	6003.544586	80.420429	0.647375	0.024053	1.182189	3.302591	4.092362
Radiologist 1	BAMNR	36	BAMNR36	L-AP	191.201663	1017.25955	408.597595	50390.39461	747.693395	5045.693952	2174.617698	196722.3208	4905.631584	36016.57475	15427.30227	753127.6279	15683.6409	2123.382858	417.460292	14043.55584	29110.33116	36747.58612	1.5e+11	29598.85142	270252.838	203520.1574	1.07e+13	0.309115	30576.90841	5.97682	87773.00411	0.037434	60212.42573	90458.38946	90458.38946	310.905369	155710.6412	0.047645	0.000487	-0.433168	1121.481536	0.002646	5846.607781	79.331719	0.660932	0.030628	1.120326	3.185451	3.948311
Radiologist 1	BAMNR	38	BAMNR38	L-AP	167.154269	1045.75484	456.259686	51216.39289	631.681932	5241.657091	2404.682959	199880.1361	4121.1852	37360.70753	16937.36701	764619.5648	16302.15532	2205.292199	422.340885	13406.25239	46752.32368	35767.18555	1.44e+11	41841.15438	178286.0509	212610.1103	9.91e+12	0.46069	23018.77298	7.044296	87671.37591	0.03192	64472.33683	92386.1283	92386.1283	330.14531	171182.9884	0.04447	0.000468	-0.442198	1135.822512	0.00286	5880.465053	79.624372	0.657017	0.026533	1.118479	3.250279	4.015572
Radiologist 1	BAMNR	39	BAMNR39	L-AP	177.942114	919.274162	369.816095	46863.28493	687.711719	4579.576742	1989.019484	183027.3789	4164.201111	32431.36402	14517.47901	700837.6871	13749.6839	1902.845538	371.515953	13373.52341	43891.70219	38283.89874	1.32e+11	64336.18004	218614.6917	202023.6058	1.38e+13	0.244156	31253.05244	7.281198	88800.78782	0.031266	59701.62969	89854.43005	89854.43005	284.927664	150563.0921	0.047286	0.000492	-0.44042	1083.466934	0.002921	5727.277293	78.507853	0.667349	0.032872	1.075155	3.164231	3.897846
Radiologist 1	BAMNR	41	BAMNR41	L-AP	191.235756	992.301554	357.510419	48917.85442	689.046305	4975.028383	1938.907654	190892.5306	4655.314649	36063.83666	14026.44983	728592.6062	17382.07219	2347.074424	443.555379	13807.85117	45625.94096	60504.62137	1.38e+11	41751.19624	180190.8668	182938.3021	1e+13	0.502295	29731.37536	6.381589	83989.03439	0.034177	63121.2427	93993.8957	93993.8957	265.312814	178266.1387	0.038255	0.000484	-0.442558	1078.413777	0.003144	5651.785835	78.07135	0.663562	0.030299	1.056527	3.184501	3.918253
Radiologist 1	BAMNR	43	BAMNR43	L-AP	181.740702	985.241316	460.634721	48709.38849	700.081853	4926.153587	2440.716325	190140.2088	4703.160753	35752.08406	17821.80286	726753.6228	13227.12044	1785.35541	342.865893	13221.61816	37616.32571	23440.39779	1.14e+11	40199.53774	374753.0094	149788.2702	9.36e+12	0.59316	29521.27226	7.599157	83661.22223	0.031241	61821.21303	95997.97566	95997.97566	264.546247	187148.1859	0.032276	0.000468	-0.426951	1071.511901	0.003192	5532.599278	77.180173	0.686815	0.040288	0.909303	2.984937	3.651369
Radiologist 1	BAMNR	44	BAMNR44	L-AP	162.518568	937.267174	345.853515	45242.64837	642.253344	4660.743955	1756.841027	176498.4164	4330.499122	33752.17461	12509.83454	673818.5953	16911.84096	2261.649584	428.89509	13093.9893	34925.46099	48215.80146	1.6e+11	52191.94683	144421.6479	180450.3274	1.31e+13	0.453927	28631.49046	8.63079	92633.00592	0.023116	63661.03161	100320.5442	100320.5442	218.343604	187384.6745	0.040986	0.00047	-0.430887	1091.727999	0.003059	5678.868559	78.229322	0.669123	0.032243	1.027691	3.11242	3.837227
Radiologist 1	BAMNR	46	BAMNR46	L-AP	184.992104	993.316511	380.240239	50614.10439	710.273653	4911.624978	1969.649458	197792.0936	4500.271955	35480.70231	14316.07755	756491.4001	16664.35281	2231.701867	428.084168	11337.09127	33863.25473	48011.39165	1.4e+11	41867.19137	228426.1122	214373.0308	1.11e+13	0.461892	30759.55572	9.874591	82095.61657	0.021687	58232.55359	87243.72843	87243.72843	210.349582	154024.1248	0.032481	0.000485	-0.400369	1027.82697	0.003383	5441.56895	76.495041	0.680787	0.042608	0.952046	2.904353	3.59547
Radiologist 1	BAMNR	48	BAMNR48	L-AP	177.339506	952.910934	397.999071	48403.31653	646.83943	4851.197252	2166.732022	189257.0915	4089.093632	35224.62526	15978.04515	724131.6852	15157.48648	2037.6258	377.572356	15524.89733	21514.79284	27635.97286	1.38e+11	44510.74948	182428.3292	283639.6312	1.09e+13	0.377957	28421.41809	10.174813	93760.61979	0.020839	64756.75579	96233.41402	96233.41402	234.311118	168990.9984	0.031176	0.000471	-0.376178	1093.225834	0.003151	5810.141154	78.967356	0.655291	0.040766	1.102672	2.916416	3.676384
Radiologist 1	BAMNR	49	BAMNR49	L-AP	191.984641	999.964018	358.145509	50094.62064	707.396531	4941.96629	1853.912472	195724.255	4822.074236	35922.43931	13540.67036	749003.8954	17559.69471	2380.657287	449.833868	15728.98192	37723.5016	36177.21671	1.09e+11	49970.45007	175135.2135	304628.0733	9.16e+12	0.658222	29375.20512	10.470108	79225.03103	0.019754	58163.83227	88571.36204	88571.36204	206.85603	166460.181	0.03589	0.00048	-0.392335	1064.19475	0.00324	5577.033632	77.442694	0.667374	0.040366	1.035949	2.946311	3.682017
Radiologist 1	BAMNR	51	BAMNR51	L-AP	176.161839	1014.204587	392.211319	49842.42028	704.130762	4961.700269	1971.57294	194608.4951	4762.94119	35880.60172	14576.59301	743259.1888	16541.06753	2285.996567	445.831429	13642.18804	33023.556	46975.11002	1.46e+11	42457.03346	211959.1265	251864.4006	1.15e+13	0.44328	26881.3002	10.031085	83839.15502	0.019107	61086.58778	90118.59427	90118.59427	166.42151	165914.7668	0.044886	0.000473	-0.400488	1054.657346	0.003335	5579.315078	77.409159	0.679616	0.042372	0.964049	2.908781	3.60421
Radiologist 1	BAMNR	53	BAMNR53	PVP	225.000258	915.563012	356.925136	43193.2387	836.482609	4451.478365	1873.845766	168321.4765	5939.751452	32761.44402	14113.00837	640524.4621	12708.6842	1741.149989	333.637618	22281.14084	34321.86347	36886.32952	1.92e+11	62734.34172	216378.7542	195548.0268	1.09e+13	0.284018	42934.35504	8.631523	98128.73788	0.025093	62173.74388	97020.28171	97020.28171	214.676928	148889.296	0.032704	0.000479	-0.354146	1028.054745	0.003435	5674.92956	77.825552	0.702612	0.06544	0.857691	2.598291	3.23015
Radiologist 1	BAMNR	54	BAMNR54	PVP	208.089791	981.488299	370.328913	48556.72679	751.685677	4823.062149	1899.960501	189562.9875	5046.23368	35306.50622	13822.69973	723006.0696	16437.57281	2171.415972	403.069595	17000.9011	33555.601	39966.77288	1.55e+11	65900.59853	123459.8702	190979.5065	1.05e+13	0.412197	32846.58765	9.974258	88557.88075	0.020739	61066.23366	88914.43798	88914.43798	187.045648	145695.4028	0.036528	0.000486	-0.397691	1032.87182	0.003334	5449.382095	76.562082	0.669937	0.038477	1.014741	2.939971	3.659891
Radiologist 1	BAMNR	56	BAMNR56	PVP	171.285445	953.224598	401.398496	46323.01074	650.094289	4728.245806	2114.593304	180563.7972	4054.999965	34288.5657	15601.7731	687966.6233	14631.79264	1963.558213	380.540657	15323.29052	40263.30071	34568.68666	1.74e+11	64521.49672	150836.3385	202305.1125	1.28e+13	0.480324	27006.51455	10.894148	96361.08081	0.017311	64918.02436	95705.07244	95705.07244	158.454568	163091.6136	0.046714	0.000477	-0.373756	1041.457323	0.003355	5671.56441	77.900267	0.696987	0.053679	0.854227	2.701089	3.343284
Radiologist 1	BAMNR	58	BAMNR58	PVP	186.779981	1009.217292	386.937576	51039.77069	711.265846	4977.2938	2009.753588	199405.1863	4517.183559	35851.02843	14613.47611	763716.4644	16720.36876	2256.274365	435.499734	12794.09764	32379.91932	35873.91359	99602796301	50516.66183	238259.5447	204769.0258	1e+13	0.462547	29585.59878	10.01982	82166.11628	0.019539	58939.45896	87441.63115	87441.63115	182.496986	155848.6933	0.038348	0.000504	-0.403822	1003.006642	0.003427	5258.221632	75.244959	0.686542	0.044719	0.948577	2.912335	3.601516
Radiologist 1	BAMNR	59	BAMNR59	PVP	176.881517	955.680999	366.406511	49308.70157	673.477356	4715.847087	1903.229562	192717.915	4265.406172	33939.82615	13846.66858	736931.8342	15827.7514	2139.140168	412.39297	13215.09199	32707.68706	36444.18405	1e+11	50911.49285	231236.5209	203651.399	1.01e+13	0.462039	29573.4393	11.145503	81704.15776	0.017382	58773.45794	87086.02867	87086.02867	179.36136	155362.3599	0.035261	0.000504	-0.374167	1011.880552	0.003338	5317.783973	75.606216	0.676251	0.046365	0.9806	2.82728	3.536276
Radiologist 1	BAMNR	61	BAMNR61	PVP	195.144948	918.14802	317.166861	47631.66035	717.797943	4613.919212	1715.465809	185912.7223	4854.333734	33795.50178	12590.11333	709855.3874	16351.05472	2180.65546	405.836212	17653.04755	42602.96597	38830.8073	1.95e+11	35474.85542	141025.7824	137359.4374	1.02e+13	0.528961	36215.08477	10.183946	82712.50957	0.021022	63395.52284	93020.12161	93020.12161	197.464512	170440.3825	0.031061	0.000455	-0.4003	1051.948075	0.003392	5661.724895	77.902801	0.698254	0.049129	0.831403	2.791587	3.416548
Radiologist 1	BAMNR	63	BAMNR63	PVP	184.671305	908.352708	351.720109	45343.01314	686.662468	4520.955021	1861.300453	176851.0976	4636.659193	32803.21131	13652.2924	674601.1792	14514.25973	1972.992099	371.961294	14636.62484	37376.25183	50495.44532	1.45e+11	44093.30293	189765.6276	189557.1087	9.71e+12	0.460958	35866.91629	9.556442	93725.87669	0.020711	63014.88644	94827.151	94827.151	193.821722	155989.9343	0.019704	0.000468	-0.313044	1027.613657	0.003501	5581.504779	77.095941	0.703837	0.072244	0.825212	2.454318	3.071586
Radiologist 1	BAMNR	64	BAMNR64	PVP	186.460466	1007.43553	386.249113	50961.8674	709.94926	4971.231944	2006.298216	199083.1582	4496.397577	35777.82418	14596.52951	762242.0066	16684.89709	2254.984468	434.72595	13313.82766	32854.87088	36425.77977	99082061213	51069.14923	233548.3256	204164.161	1.01e+13	0.462039	29784.69763	10.399034	82246.55712	0.01949	59132.85564	87635.06824	87635.06824	175.229883	156262.4611	0.032776	0.000496	-0.390167	1003.939654	0.003537	5293.600293	75.453914	0.678714	0.045977	0.973651	2.869027	3.569114
Radiologist 1	BAMNR	66	BAMNR66	PVP	167.952367	927.653429	342.621208	44760.97026	608.127534	4746.925506	1835.480781	174296.9556	3865.149551	34534.67955	13463.2284	662653.143	17206.30161	2303.317191	417.079854	15905.03828	43028.60992	45553.29635	1.24e+11	53110.50471	216543.1906	332038.1885	1.14e+13	0.27531	35830.09686	10.090389	100379.4783	0.111436	74184.29715	106579.1437	106579.1437	1624.396017	189727.5214	0.361632	0.002461	-0.3361	1015.437487	1.635336	5557.557703	77.124658	0.678413	0.049401	0.932877	2.664286	3.349916
Radiologist 1	BAMNS	0	BAMNS0	NCE	221.400979	915.826792	417.412152	57702.63122	757.650685	4586.176684	2332.94636	226411.3211	5391.626826	33318.57741	17330.03736	875629.8927	10596.91322	1495.579639	277.013661	11597.10728	35023.29323	24338.22631	1.48e+11	43963.00905	185069.2427	101741.0808	9.49e+12	0.679425	28212.03213	36.65819	51376.44919	0.050766	41118.33102	61644.17249	61644.17249	941.079554	115611.7594	0.630332	0.003244	-0.423083	574.856723	4.224537	4138.090213	66.72164	0.774992	0.073821	0.51867	2.463581	2.876491
Radiologist 1	BAMNS	2	BAMNS2	NCE	225.7794	915.70542	422.638013	58693.45549	778.025966	4545.273849	2380.734748	230445.1995	5281.882377	33456.155	18145.50462	892348.1688	10028.768	1386.513135	267.288008	13355.54871	27864.63785	18765.04728	1.21e+11	36669.12855	132338.8328	100883.2685	8.33e+12	0.718211	26707.45297	51.477169	47869.14776	0.002543	38680.31518	57646.64133	57646.64133	44.384772	108140.8168	0.013694	0.000514	-0.380976	562.604229	0.01032	3940.614855	64.94386	0.787045	0.109057	0.473708	2.21607	2.589655
Radiologist 1	BAMNS	4	BAMNS4	NCE	214.473971	881.706353	426.725066	52289.66948	729.245881	4407.054279	2425.938753	204916.607	4956.622646	32219.65098	18538.75685	790086.5107	8724.271487	1251.869645	240.507317	13700.18215	41627.47722	19362.38758	1.38e+11	40234.4787	256150.4416	96094.29202	9.98e+12	0.814028	31603.06353	46.726915	55694.05372	0.002865	46034.97483	67614.19084	67614.19084	44.674605	127465.5924	0.012605	0.000517	-0.346024	552.361556	0.01047	3865.696267	64.21733	0.796469	0.131079	0.456899	2.076544	2.439073
Radiologist 1	BAMNS	5	BAMNS5	NCE	220.31199	932.185993	433.25087	57791.92382	794.875467	4624.974328	2396.19179	226782.4778	5463.893738	34037.35919	18059.66937	876650.2333	10513.79608	1433.90707	278.623133	12268.67854	30530.4255	20031.57097	1.44e+11	41808.19915	185211.1901	110125.956	1.06e+13	0.716237	26913.2667	56.47124	50093.56103	0.00218	39753.20054	60568.47628	60568.47628	36.724392	115173.5164	0.016822	0.000504	-0.402842	557.312825	0.01066	3963.427977	65.153968	0.796397	0.102471	0.45024	2.246055	2.599825
Radiologist 1	BAMNS	7	BAMNS7	NCE	212.597935	910.049224	407.069564	55607.33389	729.053024	4557.016479	2325.996282	218064.5706	4944.87637	33352.67424	17553.5198	841782.2599	10854.27807	1501.967173	290.381726	12599.32502	28623.40476	28732.80579	1.18e+11	36538.69034	121952.6185	108131.2748	9.22e+12	0.704639	25347.20806	65.602513	59238.71422	0.001636	42172.39986	64578.52297	64578.52297	29.301789	114489.4554	0.021446	0.000513	-0.402604	547.462579	0.011	3895.721076	64.638205	0.794089	0.099193	0.460135	2.271387	2.635896
Radiologist 1	BAMNS	9	BAMNS9	E-AP	234.107431	887.529087	406.972571	54280.08234	801.994226	4412.344452	2316.632302	212930.9306	5297.337011	31898.29075	17321.34757	822805.862	9279.606167	1293.717925	246.449085	16196.36295	40364.29216	18301.35408	1.45e+11	41266.40502	147594.1445	82492.65934	1.26e+13	0.760147	29527.30757	55.894878	51147.49765	0.002109	42221.26386	62488.32155	62488.32155	37.15494	118130.9833	0.015571	0.000512	-0.349423	565.802224	0.009985	3881.100727	64.36009	0.795384	0.123559	0.456776	2.096022	2.457705
Radiologist 1	BAMNS	10	BAMNS10	E-AP	203.051161	945.55391	447.102653	56720.51662	671.392384	4704.362386	2487.752324	222397.8426	4629.141477	33940.36329	18375.19418	859143.8708	10936.02763	1545.217678	295.400096	11526.9745	39259.50091	26897.51579	1.2e+11	30594.29481	154623.4664	125658.8326	9.18e+12	0.724785	25379.04108	54.954904	53466.07654	0.002453	41711.97939	63912.08818	63912.08818	39.392502	123337.1586	0.017169	0.000506	-0.340249	576.321327	0.009887	3966.23882	65.101181	0.775947	0.113875	0.515273	2.164598	2.571897
Radiologist 1	BAMNS	12	BAMNS12	L-AP	223.959697	919.868932	412.342322	56160.58425	764.984678	4578.005808	2345.419728	220375.203	5210.483541	33534.77115	17751.58671	851498.6738	10572.7009	1467.601402	283.566913	13228.20092	32965.9343	15437.74884	1.33e+11	48607.85411	215530.8099	88588.48974	1.24e+13	0.679096	29803.39487	51.861728	56572.50367	0.002254	42782.51542	63889.53916	63889.53916	38.029765	112609.7544	0.016632	0.000514	-0.380718	570.401096	0.009763	4028.595423	65.613513	0.796009	0.108583	0.450923	2.182388	2.536535
Radiologist 1	BAMNS	14	BAMNS14	L-AP	237.957417	903.509676	365.995851	55589.16177	825.828966	4501.653623	2059.779913	218057.7833	5349.569935	32295.19542	15790.08498	843408.714	11155.54051	1616.044743	299.556407	12967.92972	27695.13449	22386.08044	1.16e+11	46752.61583	182362.9855	151585.6631	7.97e+12	0.620558	30276.59487	73.381566	58688.97566	0.001211	42084.41369	61549.46208	61549.46208	24.854095	98543.30214	0.022672	0.000502	-0.300133	591.032416	0.009288	4087.9481	65.944836	0.780597	0.119376	0.495403	2.036203	2.427441
Radiologist 1	BAMNS	16	BAMNS16	L-AP	217.898988	892.880003	403.857806	56301.77091	752.30205	4415.694478	2286.178165	220976.2678	5151.580478	32684.26265	17500.71704	854178.8658	10031.96513	1377.214264	271.123209	12621.56452	27928.06625	26828.72173	1.29e+11	43496.23822	217463.6759	128236.8527	7.45e+12	0.724311	24828.65409	59.129418	52533.09206	0.001684	41574.87763	59845.94133	59845.94133	30.815238	109488.9271	0.024642	0.000488	-0.368235	626.772205	0.008524	4326.405384	67.949425	0.783164	0.097625	0.492311	2.215837	2.607322
Radiologist 1	BAMNS	17	BAMNS17	L-AP	224.59419	925.625666	435.591172	58929.15271	778.01084	4592.102712	2441.811756	231668.289	5358.998515	33630.47294	18411.5707	897455.0757	9859.903724	1372.280116	265.440305	11887.98267	27456.72644	22022.81229	1.09e+11	45800.91104	146721.5264	103402.0893	9.49e+12	0.72188	26268.45911	42.426009	47299.33151	0.003038	39299.51653	58137.52799	58137.52799	58.009589	111682.9898	0.016744	0.000489	-0.348831	675.05252	0.007457	4471.114141	69.076017	0.768068	0.09197	0.53834	2.251198	2.67837
Radiologist 1	BAMNS	19	BAMNS19	L-AP	221.515	912.935327	429.619211	58398.9733	767.344302	4529.144927	2408.334487	229334.9111	5285.526579	33169.39874	18159.14784	887755.9651	9724.724321	1353.466139	261.801115	11951.20923	27599.00763	22119.84997	1.08e+11	46186.08601	147655.2254	103967.2666	9.45e+12	0.72188	26396.01876	38.998282	47457.86335	0.003614	39442.98322	58358.37851	58358.37851	69.544269	112121.7686	0.017407	0.00046	-0.355169	728.262593	0.006752	4724.629176	70.968135	0.767926	0.092808	0.539156	2.274881	2.702469
Radiologist 1	BAMNS	21	BAMNS21	L-AP	235.897387	900.005159	405.030865	60257.81062	807.096195	4484.785837	2306.684558	237220.0613	5524.243389	32936.02693	17569.32794	920837.5295	9842.455603	1371.005083	259.076907	10284.39661	24189.8443	19385.79443	1.03e+11	43212.89195	189577.5019	90528.34064	8.36e+12	0.703926	29219.1667	27.131197	46683.61788	0.007171	37133.87345	55208.80617	55208.80617	118.419587	98248.82221	0.01302	0.000448	-0.398442	757.241129	0.00616	4933.531582	72.630109	0.764297	0.075006	0.564351	2.452133	2.9027
Radiologist 1	BAMNS	22	BAMNS22	L-AP	211.446369	937.510581	433.062266	57824.45577	746.161617	4670.412643	2396.283912	226839.8272	5109.166783	34034.65631	17770.98113	876935.7372	11154.50839	1527.967114	293.001946	12777.9383	34505.92511	26637.74077	1.16e+11	37377.87461	144178.6883	124582.5805	8.37e+12	0.718864	26182.3308	36.190134	52645.99967	0.003431	41770.41654	63007.77634	63007.77634	69.877752	120556.7752	0.030213	0.000429	-0.413666	840.632262	0.005317	5246.984377	74.959759	0.748393	0.059814	0.622165	2.603491	3.095993
Radiologist 1	BAMNS	24	BAMNS24	L-AP	233.494101	914.273329	376.247073	57351.57453	812.406278	4548.008559	2106.226054	225100.7852	5641.102499	33247.18825	15656.3734	870490.2667	11949.71236	1629.376227	304.532155	12876.90298	29327.36258	24305.52974	1.19e+11	45732.41723	189998.9119	89644.78185	9.96e+12	0.636296	27667.75438	24.5745	59830.22503	0.005757	42569.70925	62071.15983	62071.15983	91.347348	100956.4349	0.030229	0.000422	-0.447339	878.638773	0.004804	5503.477219	76.834173	0.748943	0.05089	0.626394	2.751352	3.247267
Radiologist 1	BAMNS	26	BAMNS26	L-AP	200.256782	860.83121	367.808312	54428.17046	679.158014	4253.88959	2046.367477	214106.3248	4454.66228	31400.32989	15756.89653	827876.4889	11188.77108	1528.364099	292.766116	13155.53291	30850.55644	28590.1147	1.28e+11	42183.02137	203527.2669	180485.6978	9.7e+12	0.505684	23314.62445	17.93509	59304.11855	0.009579	43547.91025	62404.59945	62404.59945	156.031811	107695.5362	0.026018	0.000417	-0.444226	956.775315	0.004006	5457.26504	76.580965	0.732583	0.045846	0.679647	2.82518	3.359378
Radiologist 1	BAMNS	27	BAMNS27	L-AP	199.337321	904.27173	400.7501	57615.0029	674.68547	4553.070296	2290.609278	226227.4253	4495.69241	33566.11015	17508.80371	873639.1502	11561.61402	1587.775548	304.184309	12183.1426	31049.4272	27196.41791	1.07e+11	38720.86273	144056.965	123869.384	8.33e+12	0.738268	25725.72004	20.52133	59632.43599	0.006958	41205.27714	64011.28427	64011.28427	125.317318	111054.5451	0.034411	0.000389	-0.466054	1038.680484	0.003885	6176.255851	81.3908	0.727931	0.039679	0.715218	2.952396	3.510281
Radiologist 1	BAMNS	29	BAMNS29	L-AP	225.490482	908.37101	421.477546	58664.32236	770.134251	4527.434577	2366.681271	230491.8232	5314.662196	33307.1107	17848.62484	892541.7149	10143.82366	1390.619056	261.402982	13084.6311	32602.96116	23560.73372	1.25e+11	33300.08059	175825.7311	119609.9936	6.95e+12	0.701947	27495.45453	21.554993	48793.26562	0.007384	40454.52702	59684.31646	59684.31646	141.975081	113655.2801	0.039827	0.000396	-0.463515	1067.564635	0.003608	6309.856295	82.316339	0.709061	0.033314	0.801748	3.062081	3.672061
Radiologist 1	BAMNS	31	BAMNS31	L-AP	228.498025	903.748595	423.307158	54585.84813	764.480343	4481.389147	2465.657368	214042.7788	5210.593159	32736.41694	18815.54701	826249.6298	8710.276771	1251.251435	251.943412	15631.74766	35409.1082	19161.0356	1.32e+11	47408.14928	213479.6288	139664.672	1.14e+13	0.756321	31007.72309	16.269262	58316.45975	0.010032	44656.82317	67672.32839	67672.32839	160.709654	123048.671	0.02584	0.00038	-0.40043	1035.369407	0.003918	6125.887063	80.843875	0.731955	0.062485	0.727267	2.66712	3.222219
Radiologist 1	BAMNS	32	BAMNS32	L-AP	201.502086	887.92528	409.132361	55289.19487	699.744671	4386.518502	2294.238302	217353.195	4808.936763	32286.85247	17489.1531	839879.3609	9988.762609	1392.535529	277.290833	11906.9466	35042.24029	19699.80146	1.07e+11	42881.29717	171896.7313	92382.74437	9.03e+12	0.778894	23607.68764	17.425327	58148.80525	0.008949	43636.47647	65239.48932	65239.48932	156.917198	121052.6591	0.028609	0.000372	-0.465244	1092.857842	0.003623	6165.494637	81.255922	0.74208	0.046081	0.64284	2.857705	3.366036
Radiologist 1	BAMNS	34	BAMNS34	L-AP	221.561025	913.125008	429.708473	58399.61181	767.503733	4530.08595	2408.834868	229374.8968	5286.624756	33176.29037	18162.92078	887511.2652	9726.744833	1353.747349	261.85551	12659.23231	29138.80075	23437.2862	98974162093	48728.85684	156027.0162	109627.0319	9.07e+12	0.72188	27881.04636	21.727146	49911.63374	0.006109	41375.75635	61417.1574	61417.1574	105.508378	117964.3158	0.026748	0.00035	-0.446836	1078.658629	0.004103	6585.547499	83.796931	0.747779	0.058276	0.638269	2.741322	3.23553
Radiologist 1	BAMNS	36	BAMNS36	L-AP	221.430518	920.139992	430.895487	58768.86365	757.739779	4563.405137	2421.093687	230771.8715	5190.103441	33575.65439	18393.32437	893322.5547	9992.226583	1384.571671	267.813986	13321.07806	29881.13834	21119.77135	1.08e+11	47529.64444	146700.0973	95670.10898	9.55e+12	0.721105	28521.41572	17.699834	50835.1345	0.009281	41489.1093	61653.06256	61653.06256	152.989795	116420.5655	0.022993	0.000356	-0.447865	1085.190338	0.003973	6602.437464	84.013863	0.729333	0.045221	0.735576	2.880325	3.442066
Radiologist 1	BAMNS	38	BAMNS38	L-AP	180.435624	870.195123	419.924803	54191.93794	617.337708	4364.155952	2396.718288	212646.5789	4118.557811	32045.16596	18243.66788	820308.2986	9682.940267	1350.099956	269.834696	11961.41315	35952.81362	14148.65625	97265096399	46030.25504	263548.2211	106246.1673	7.24e+12	0.72188	22846.19292	14.623579	62849.19753	0.02159	45486.1102	70785.55313	70785.55313	268.481891	134597.6246	0.012559	0.000355	-0.447398	1071.488517	0.004178	6579.940283	83.777046	0.746168	0.053925	0.629708	2.753936	3.250046
Radiologist 1	BAMNS	39	BAMNS39	L-AP	204.638719	951.316337	443.823873	59639.22034	711.117313	4773.819979	2479.160247	234073.8343	5023.499854	34845.10608	18415.47698	905555.26	11406.12925	1583.542419	302.853744	11020.2061	29667.73184	22771.16921	1.11e+11	43406.74417	151715.4818	95355.37495	8.28e+12	0.715703	23023.27131	14.818417	57233.20825	0.013577	43780.49542	65223.88802	65223.88802	190.542093	123405.8643	0.016101	0.000355	-0.424907	1080.06112	0.004016	6616.258138	83.985733	0.734224	0.055989	0.684937	2.736131	3.26809
Radiologist 1	BAMNS	41	BAMNS41	PVP	234.612723	917.210931	440.594247	58509.51963	832.477732	4524.989961	2480.108074	229787.5423	5838.899476	33312.75906	18881.80104	889333.0835	8592.058551	1212.404154	242.003961	13867.74358	30682.63647	17788.03509	1.16e+11	48624.53966	175275.4729	135857.2843	7.72e+12	0.738912	30028.43974	16.427515	48738.047	0.01117	41445.82947	62465.83517	62465.83517	135.455706	122358.807	0.018046	0.00034	-0.438055	1059.822659	0.004364	6674.353044	84.296116	0.748644	0.057843	0.635051	2.688931	3.190222
Radiologist 1	BAMNS	43	BAMNS43	PVP	223.71466	922.000839	433.88536	58725.46377	774.964084	4574.119653	2432.249417	230629.5126	5338.012228	33498.77319	18339.46945	892609.6518	9821.291513	1366.906152	264.400819	12889.16267	29772.03413	24074.81468	97017245681	49576.56514	159071.9387	112046.4852	8.98e+12	0.72188	28272.8445	15.625501	51382.96386	0.012664	42258.75258	63044.23568	63044.23568	181.470884	121138.1705	0.014473	0.000351	-0.443108	1058.600898	0.004439	6570.411356	83.688641	0.746669	0.056042	0.638676	2.725814	3.225622
Radiologist 1	BAMNS	44	BAMNS44	PVP	224.027986	923.292156	434.493043	58747.65979	776.049468	4580.525983	2435.655928	230642.5746	5345.488435	33545.69024	18365.15498	893146.9238	9835.046824	1368.820586	264.771128	12862.00997	29729.13427	23949.86604	97575722152	49460.46489	158813.2094	111916.9267	9e+12	0.72188	28279.00927	19.606799	51353.6344	0.008805	42261.3957	62985.89583	62985.89583	133.067498	120957.3052	0.016934	0.00035	-0.424712	1047.680046	0.00442	6537.950468	83.410421	0.751523	0.06341	0.618538	2.630261	3.117908
Radiologist 1	BAMNS	46	BAMNS46	PVP	212.337818	922.382423	441.795027	58638.23376	729.625733	4580.377182	2475.977918	230227.8223	4991.806442	33533.03364	18728.55989	890967.4282	9812.66731	1374.773531	268.249578	12614.94075	29569.83942	18619.45556	1.05e+11	39666.13849	178448.8057	130122.9019	7.35e+12	0.738894	27278.24825	17.60071	52860.23758	0.010505	44156.05472	64722.5625	64722.5625	134.969664	125891.5266	0.018032	0.000341	-0.47138	1055.726608	0.004355	6809.251473	85.216194	0.75003	0.050161	0.609403	2.812158	3.296026
Radiologist 1	BAMNS	48	BAMNS48	PVP	223.636465	921.678573	433.733705	58693.33481	774.693213	4572.520869	2431.399277	230510.2253	5336.146442	33487.06442	18333.05929	892297.6596	9817.858696	1366.42838	264.308403	12960.97658	29986.85836	24033.46048	96716426185	49908.66119	160122.6204	112557.4137	8.97e+12	0.72188	28481.3464	20.020496	51683.41882	0.007733	42676.03869	63573.91351	63573.91351	114.234034	122447.47	0.023213	0.000345	-0.471712	1060.049863	0.004311	6625.515759	84.126287	0.748157	0.048491	0.627868	2.846346	3.342857
Radiologist 1	BAMNS	49	BAMNS49	PVP	223.980931	923.098228	434.401782	58735.32044	775.886467	4579.56389	2435.144343	230609.6247	5344.365669	33538.6443	18361.29756	892897.3506	9832.981071	1368.533079	264.715516	12927.35951	29849.48653	23978.85829	97114755492	49562.68653	159621.6626	111977.4437	8.99e+12	0.72188	28332.72934	21.184805	51479.65093	0.007143	42513.48233	63339.24202	63339.24202	99.981284	122064.9369	0.025494	0.000345	-0.471433	1052.753438	0.004422	6515.584647	83.391353	0.755726	0.0531	0.588151	2.775854	3.241302
Radiologist 1	BAMNS	51	BAMNS51	PVP	216.259017	891.27371	419.425448	57776.60245	749.137187	4421.679919	2351.190878	226942.3429	5160.114571	32382.37386	17728.27777	878840.404	9493.981521	1321.351854	255.589245	13019.30741	30107.51355	21913.15755	1.08e+11	42775.07301	168295.9899	142684.5211	6.84e+12	0.72188	28752.65605	18.596486	51881.88656	0.008428	43065.07085	63988.11083	63988.11083	113.572423	123436.0142	0.024791	0.000351	-0.486362	1040.71414	0.004369	6664.301449	84.392832	0.748402	0.0455	0.624197	2.901292	3.396506
Radiologist 1	BAMNS	53	BAMNS53	PVP	223.745953	922.129808	433.946052	58706.59192	775.072486	4574.759479	2432.589639	230584.3834	5338.758907	33503.45899	18342.03477	892517.8189	9822.665313	1367.097354	264.437803	12962.63873	29936.68542	23990.80793	96881001707	49893.45281	159835.1332	112341.5381	8.98e+12	0.72188	28464.62127	19.807024	51726.51269	0.007915	42739.97452	63563.27035	63563.27035	114.316523	122335.4348	0.023709	0.000352	-0.464762	1049.133521	0.004315	6504.699471	83.389773	0.739987	0.045819	0.64092	2.855166	3.362456
Radiologist 1	BAMNS	54	BAMNS54	PVP	223.996614	923.162862	434.432198	58737.49608	775.940793	4579.884542	2435.314848	230594.781	5344.739872	33540.99262	18362.58319	892990.8602	9833.669559	1368.628902	264.73405	12904.55523	29928.05996	23925.00272	97199462506	49778.94843	159283.0396	112214.1098	9e+12	0.72188	28359.89614	19.854199	51533.8307	0.007918	42528.09964	63369.86873	63369.86873	113.333059	122051.9174	0.024396	0.000348	-0.482422	1038.222991	0.004359	6438.754319	82.95697	0.757485	0.051486	0.585704	2.828898	3.293931
Radiologist 1	BAMNS	56	BAMNS56	PVP	222.919632	918.72427	432.343436	58599.65415	772.210048	4557.864332	2423.605787	230141.4571	5319.042217	33379.72661	18274.29539	890578.6677	9786.389007	1362.048497	263.461202	12834.40986	29752.86481	23765.59316	97826467408	49367.20408	159190.4898	111262.9581	9.04e+12	0.72188	28260.7297	19.557208	51100.45577	0.00807	42442.33299	63083.2501	63083.2501	107.236619	121871.3592	0.022643	0.00035	-0.484713	991.048551	0.004763	6312.967132	82.156827	0.762397	0.055433	0.570511	2.813677	3.266046
Radiologist 1	BAMNS	58	BAMNS58	PVP	228.843672	909.296543	421.522165	57759.64609	821.173722	4460.432057	2340.365393	226843.7297	5761.723364	32907.12768	17797.38724	877949.8046	9348.017076	1298.892942	258.930706	14797.73246	30079.60906	21962.96954	1.15e+11	49524.27241	137873.7594	97012.42879	1.04e+13	0.690846	30414.87683	19.166441	51982.67222	0.008459	42513.40734	63380.49255	63380.49255	113.160041	119141.7489	0.022986	0.000351	-0.462048	1009.863229	0.004539	6315.97309	82.139551	0.754261	0.057175	0.608542	2.771867	3.25099
Radiologist 1	BAMNS	59	BAMNS59	PVP	222.997326	919.044472	432.49412	58604.65172	772.479186	4559.452881	2424.450485	230152.2505	5320.896058	33391.36042	18280.66451	890734.7991	9789.799849	1362.52321	263.553026	12954.91507	30014.76223	24004.55463	96751780551	49938.45877	160072.4546	112200.9778	8.99e+12	0.72188	28544.77248	25.34633	51633.82095	0.005082	42817.65681	63643.69036	63643.69036	70.819805	122762.3471	0.0321	0.000345	-0.505029	1011.781997	0.004788	6508.991558	83.420465	0.762963	0.049053	0.561793	2.875562	3.322631
Radiologist 1	BAMNS	61	BAMNS61	PVP	222.176515	915.661643	430.902191	58477.31281	769.635836	4542.670396	2415.52654	229666.2832	5301.310845	33268.45313	18213.37684	888870.1524	9753.765445	1357.50802	262.582937	12911.84157	29849.71097	23943.62524	97202455428	49855.9014	159632.4632	112018.3516	9.01e+12	0.72188	28472.45575	21.48463	51297.10188	0.006647	42676.55338	63376.09071	63376.09071	81.740157	122437.7033	0.030187	0.000352	-0.510081	980.724918	0.004886	6400.293932	82.757979	0.762688	0.045915	0.558428	2.900933	3.343111
Radiologist 1	BAMNS	63	BAMNS63	PVP	224.216403	924.068685	434.85847	58779.61983	776.702159	4584.378402	2437.704419	230813.2893	5349.98422	33573.9036	18380.60086	893618.9104	9843.31852	1369.971823	264.993812	12839.57042	29726.59635	23815.77689	98136878561	49436.48821	158718.7874	111749.2986	9.03e+12	0.72188	28237.19085	22.121045	51310.1911	0.006503	42380.71789	63049.02335	63049.02335	87.287199	121338.5204	0.030507	0.000351	-0.461754	1014.687255	0.004494	6335.064	82.278322	0.74584	0.050783	0.616855	2.795199	3.28425
Radiologist 1	BAMNS	64	BAMNS64	PVP	222.873041	918.532255	432.253076	58597.04273	772.048656	4556.911734	2423.099252	230077.9397	5317.930532	33372.75021	18270.47604	890454.206	9784.343642	1361.763827	263.406138	12940.99968	29966.12919	23936.57202	96931734994	49723.23037	159759.9623	112162.0221	9e+12	0.72188	28507.916	21.79863	51498.21252	0.006414	42728.86753	63547.44994	63547.44994	82.752362	122685.4587	0.030182	0.00035	-0.5066	1002.678079	0.004767	6478.990345	83.226318	0.766142	0.051637	0.550678	2.868303	3.306836
Radiologist 1	BAMNS	66	BAMNS66	PVP	223.933896	922.904381	434.310559	58759.7772	775.723534	4578.6022	2434.632973	230708.3613	5343.243375	33531.60133	18357.44177	893143.5916	9830.916186	1368.245693	264.659926	12854.61754	29667.01636	23844.85563	98038292213	49535.34626	158425.5646	111919.3269	9.04e+12	0.72188	28290.9687	7.605505	51399.03425	0.082353	42516.26614	63040.05557	63040.05557	930.465979	121071.1851	0.057582	0.001168	-0.48179	1000.066076	0.43631	6208.709877	81.519782	0.754405	0.048957	0.585041	2.840111	3.304616
Radiologist 1	BAMNU	0	BAMNU0	NCE	189.267999	1011.586292	382.567378	34422.08301	632.054038	5172.427612	2109.79465	132574.8412	4126.784287	37926.49694	15441.54487	492372.868	18358.16778	2430.578924	439.750915	28036.58552	49357.26395	33419.84153	2.56e+11	80398.25167	159599.3659	338155.424	1.86e+13	0.434513	42264.27088	4.142463	142983.4923	0.029104	109343.884	150969.4845	150969.4845	39.761676	275646.6826	0.035315	0.000639	-0.333953	643.203295	0.005163	3968.016101	65.139003	0.769502	0.103052	0.545541	2.186866	2.617894
Radiologist 1	BAMNU	2	BAMNU2	NCE	204.772905	983.451809	424.287237	33952.30617	673.982178	4967.252139	2376.477975	130841.9726	4524.543128	36585.97594	17863.52618	486781.9145	14197.90664	1916.791987	354.391666	23340.30144	43003.176	42850.01121	2.14e+11	72736.88497	433067.8027	154848.0886	1.03e+13	0.59834	46563.56336	5.199313	131070.3683	0.031263	102880.0627	137219.8077	137219.8077	64.287231	240174.9306	0.03362	0.000717	-0.326899	611.848515	0.005443	3461.374023	61.167948	0.721348	0.074143	0.694264	2.397337	2.937622
Radiologist 1	BAMNU	4	BAMNU4	NCE	217.310194	991.347334	359.959073	35517.4703	740.511135	5061.313817	2029.174993	137074.1081	4891.85093	37502.55531	15383.95039	510793.8773	17226.75399	2291.62769	414.078067	20719.54026	50396.30371	35227.65491	1.35e+11	58376.77255	270266.1564	213787.7276	6.97e+12	0.375752	53877.42764	3.385367	133874.7417	0.043707	103077.2471	142799.9464	142799.9464	54.789733	249572.8745	0.033281	0.000704	-0.366972	617.524282	0.004967	3595.766534	62.29899	0.745166	0.079253	0.610101	2.40217	2.880885
Radiologist 1	BAMNU	5	BAMNU5	E-AP	178.354211	1027.475442	460.026193	36632.97531	619.285189	5203.578825	2523.551427	141328.3225	3932.367951	38284.99375	18906.42811	527028.2963	15446.19769	2060.74221	389.095037	18498.39404	46156.05807	45720.90808	1.89e+11	62634.82904	237687.9353	146881.3438	1.05e+13	0.478294	37672.18521	7.604487	130973.7572	0.018619	97799.97976	139527.1385	139527.1385	44.828436	258488.8546	0.042148	0.000721	-0.345544	636.929387	0.005483	3812.239724	64.054783	0.740665	0.07626	0.629872	2.36824	2.861316
Radiologist 1	BAMNU	7	BAMNU7	E-AP	227.972432	968.485747	387.860181	30194.96441	779.528585	4811.500519	2147.622841	115968.3572	5242.271514	35597.36839	16065.74269	428276.0604	14289.35419	1884.349093	352.653134	32779.99663	51281.35477	39055.43286	2.48e+11	108461.2058	320969.5532	284297.9313	1.33e+13	0.55679	62614.13679	4.386728	147659.1966	0.02341	115842.9537	154929.8488	154929.8488	34.763295	261786.8652	0.033399	0.000652	-0.282116	657.567131	0.004583	3965.443601	65.132154	0.735505	0.086238	0.650979	2.199406	2.710209
Radiologist 1	BAMNU	9	BAMNU9	L-AP	228.189773	984.401999	409.19821	38084.64707	747.48326	4976.546745	2318.540752	147362.0416	5058.672955	36533.93055	17350.25744	552914.2359	14125.00016	1910.522734	347.014016	21156.14639	63218.22647	44248.54964	1.98e+11	88073.40483	292447.4961	151468.2272	1.66e+13	0.56561	54660.97871	9.043609	118026.2502	0.015269	90822.8387	123817.3224	123817.3224	50.227375	204555.8106	0.044834	0.000686	-0.331599	654.11909	0.005341	4039.787299	65.833371	0.743246	0.077617	0.644268	2.326089	2.833168
Radiologist 1	BAMNU	10	BAMNU10	L-AP	196.468281	992.613738	433.045729	34095.87151	644.559541	4996.952979	2407.698479	131386.5331	4387.522447	36479.1264	17910.87931	489067.0061	14180.72465	1944.694958	363.099728	21371.0415	41371.11875	46358.29657	2.09e+11	64731.98894	405873.9475	214581.6059	9.62e+12	0.601138	49265.90844	7.194414	134902.1255	0.017075	104896.9294	142662.6686	142662.6686	50.02964	251580.5151	0.031678	0.000614	-0.222154	693.364924	0.005136	4488.765587	68.98116	0.74292	0.109168	0.634972	2.007956	2.509579
Radiologist 1	BAMNU	12	BAMNU12	L-AP	195.112187	1006.461597	442.086032	34578.74535	662.977008	5192.419036	2513.551412	133122.5624	4142.844007	38272.05986	19184.94697	494218.1899	14944.26888	2015.890616	369.263378	23498.00183	57781.91805	57720.53333	3.02e+11	81470.97303	309152.3654	228101.0267	1.27e+13	0.667489	48783.48075	4.266422	145811.4847	0.028463	107375.2665	152612.78	152612.78	58.265596	270044.67	0.03035	0.000651	-0.241046	683.715351	0.00426	3967.025901	65.051506	0.734187	0.099897	0.690663	2.100407	2.642549
Radiologist 1	BAMNU	14	BAMNU14	L-AP	166.159383	929.186446	433.636811	21256.16898	553.902382	4724.227175	2316.483258	80300.44878	4005.707319	35202.93033	17517.33836	285998.8648	13679.88465	1853.841534	329.390252	35444.16811	128924.4279	83173.065	3.1e+11	73059.5856	361719.2616	376173.0002	1.57e+13	0.591866	53698.07576	3.244352	196175.2724	0.030327	165700.3757	234831.3162	234831.3162	32.916279	493276.6441	0.058288	0.00063	-0.349559	725.933567	0.004131	4114.288012	66.419305	0.752973	0.078728	0.601544	2.329096	2.802512
Radiologist 1	BAMNU	15	BAMNU15	L-AP	205.513762	987.009883	425.822285	34064.31971	676.420608	4985.223384	2385.075941	131315.3516	4540.912676	36718.34199	17928.15543	488543.0647	14249.27388	1923.726835	355.673836	24009.61933	44192.03112	44441.12365	2.07e+11	73784.91259	445978.9583	161331.3182	1.01e+13	0.59834	47829.98517	11.902276	135019.4887	0.00688	106041.0224	141174.0862	141174.0862	29.919944	246827.3822	0.035312	0.000531	-0.212662	791.493208	0.004995	4713.753616	70.667948	0.724884	0.105838	0.692785	2.037154	2.576284
Radiologist 1	BAMNU	17	BAMNU17	L-AP	211.560536	1016.050398	438.351135	34903.16118	696.322741	5131.90221	2455.25136	134668.9271	4674.518673	37798.69544	18455.65051	502065.5472	14668.52626	1980.328109	366.138727	24422.65646	45109.82059	44867.96966	2.02e+11	75145.32492	456835.7028	164324.9476	9.93e+12	0.59834	48773.02927	7.925822	137023.378	0.011713	107893.0886	143694.5687	143694.5687	47.928665	251958.4896	0.031628	0.000481	-0.288662	911.670293	0.004382	5209.105005	74.351567	0.736103	0.093836	0.648433	2.212799	2.720012
Radiologist 1	BAMNU	19	BAMNU19	L-AP	218.272479	984.222967	420.190128	30596.2797	715.880052	4825.015002	2251.593822	117658.2615	4692.061697	34890.45489	17052.87716	435789.7069	13145.51604	1857.541128	345.760361	26170.76536	63111.34863	81837.46953	2.24e+11	82354.68416	280822.7531	282406.2314	1.73e+13	0.549141	69907.12201	3.946759	158797.0284	0.04007	123564.0917	169546.9189	169546.9189	121.892703	290686.4967	0.032914	0.000461	-0.336731	1049.851354	0.003118	5826.70278	78.923049	0.674144	0.04718	0.953114	2.675456	3.365111
Radiologist 1	BAMNU	21	BAMNU21	L-AP	168.108166	1000.152718	385.278569	31149.31272	562.729636	5105.390891	2132.550009	119568.8467	3673.927501	37411.88227	15831.50443	440863.5046	17906.45034	2410.111246	446.765984	22009.10268	42480.84847	90553.9668	1.66e+11	93964.94922	407532.167	290717.6377	1.36e+13	0.407309	45734.8628	3.258257	169467.6885	0.045932	132709.9755	182280.7288	182280.7288	124.02815	344452.6755	0.041332	0.000425	-0.310879	1148.152444	0.002854	6050.942306	80.179675	0.695943	0.059355	0.828825	2.448355	3.063975
Radiologist 1	BAMNU	22	BAMNU22	L-AP	175.719095	948.995154	434.242104	28780.98719	637.147046	4696.614731	2371.732981	110472.8877	4283.386845	34693.45166	17804.94233	407198.0993	12605.12249	1687.734703	339.033954	28713.10568	103075.6872	76718.75548	2.61e+11	97367.67633	391316.4359	220448.7023	1.27e+13	0.407309	52421.97736	3.010703	164227.6296	0.054738	133703.2746	176069.9071	176069.9071	160.919493	323402.3919	0.024444	0.000419	-0.360744	1165.070221	0.002921	6544.838706	83.552174	0.677928	0.043864	0.96087	2.750806	3.439767
Radiologist 1	BAMNU	24	BAMNU24	L-AP	180.408209	922.024287	347.840695	24910.51432	614.180414	4754.006697	1930.121829	94888.0506	3895.480236	34797.02288	14155.80949	344755.1796	16745.73316	2209.704455	393.775383	34500.3265	82897.383	63528.77633	2.67e+11	117967.0693	258651.95	528759.4138	1.82e+13	0.43962	68690.48454	3.174498	212225.3581	0.03061	164727.5886	220569.1394	220569.1394	49.606936	389135.3569	0.059651	0.000392	-0.399565	1185.932761	0.003018	6823.656321	85.149237	0.719785	0.055916	0.72866	2.624193	3.17729
Radiologist 1	BAMNU	26	BAMNU26	L-AP	182.016064	936.579743	411.768078	27742.19743	547.072572	4762.085305	2437.910525	106206.7044	3414.870041	34921.79808	18478.14815	389905.0198	13028.77988	1777.102208	342.795601	34324.1016	86968.31784	34217.73189	2.56e+11	79380.73705	294627.8361	387963.2783	2.15e+13	0.407309	60475.2164	4.696397	187977.9779	0.022761	148826.4807	198788.5047	198788.5047	71.04944	358722.8464	0.026382	0.000388	-0.322026	1148.522801	0.003103	6907.678677	85.650664	0.679426	0.048924	0.947707	2.60735	3.296452
Radiologist 1	BAMNU	27	BAMNU27	L-AP	229.059204	974.25063	443.098184	30282.18465	756.156939	4887.949884	2533.996934	116309.899	4920.712828	36272.61754	19262.58237	428966.9785	12089.32235	1597.796011	302.093242	30919.66148	78503.69319	57889.14621	2.97e+11	103217.7329	410718.5794	357916.3329	8.84e+12	0.637547	65304.95208	3.557834	152997.5198	0.021836	133888.6475	173200.3506	173200.3506	38.504748	321501.4108	0.041787	0.000373	-0.339892	1197.987052	0.002537	6984.760379	86.031082	0.706025	0.059235	0.783193	2.513374	3.10185
Radiologist 1	BAMNU	29	BAMNU29	L-AP	207.778384	972.963919	455.094488	28960.65998	699.456269	4959.526255	2593.907574	110883.1137	4615.386079	37141.41215	20094.82548	406391.0428	12431.20059	1666.162411	310.091047	28776.55297	89271.67452	36753.60425	2.55e+11	140111.2067	386719.4879	178214.2075	1.7e+13	0.655909	71863.87377	1.880398	169393.7557	0.055993	148948.9637	192044.1624	192044.1624	87.472998	357525.2642	0.029954	0.000405	-0.282988	1238.483647	0.002131	6993.341292	85.987633	0.687061	0.064322	0.865245	2.405923	3.042853
Radiologist 1	BAMNU	31	BAMNU31	L-AP	217.786023	985.052043	410.56222	34233.84377	784.343111	5022.795966	2266.825361	131912.5792	5201.795556	36859.41922	16906.53911	490790.8976	14751.08456	1971.627494	356.703799	30776.05251	36042.46695	69984.72437	1.52e+11	78192.32128	224675.485	291812.8868	1.04e+13	0.515368	57005.4021	2.136173	162054.3214	0.052611	110429.906	166041.5403	166041.5403	93.806216	283052.1166	0.036457	0.000435	-0.335078	1224.804291	0.002051	6577.040544	83.697744	0.676853	0.046398	0.983759	2.680957	3.387931
Radiologist 1	BAMNU	32	BAMNU32	L-AP	204.772905	983.451809	424.287237	33952.30617	673.982178	4967.252139	2376.477975	130841.9726	4524.543128	36585.97594	17863.52618	486781.9145	14197.90664	1916.791987	354.391666	26484.38045	48223.46352	48503.24729	1.83e+11	82238.39454	488408.6485	175666.6754	9.36e+12	0.59834	53072.57848	3.62245	147849.2172	0.038553	116049.683	154978.6286	154978.6286	109.970594	271143.5016	0.031973	0.000414	-0.32031	1193.821193	0.002623	7117.644252	86.883205	0.682897	0.052647	0.915139	2.580247	3.248815
Radiologist 1	BAMNU	34	BAMNU34	L-AP	210.094209	947.256689	351.561374	34437.04463	704.363322	4844.02347	2001.893893	132904.1551	4720.256374	35530.765	14857.40001	496085.8555	15953.10862	2137.766256	385.601106	27587.33768	53419.67447	84468.71501	1.25e+11	64883.39572	248361.4173	285342.8058	9.07e+12	0.313826	62871.60497	3.392604	149899.1696	0.038981	111526.011	156541.2116	156541.2116	100.039531	263494.9025	0.041365	0.000418	-0.371948	1227.515255	0.00226	6273.695225	81.831117	0.693114	0.048193	0.843847	2.715556	3.350414
Radiologist 1	BAMNU	36	BAMNU36	L-AP	204.772905	983.451809	424.287237	33952.30617	673.982178	4967.252139	2376.477975	130841.9726	4524.543128	36585.97594	17863.52618	486781.9145	14197.90664	1916.791987	354.391666	26211.50037	47826.84519	48102.71485	1.85e+11	81490.95488	485541.6188	173631.3428	9.46e+12	0.59834	52508.34753	2.671757	146779.0424	0.05806	115403.3233	153892.809	153892.809	150.811767	269504.8038	0.028019	0.000437	-0.339617	1186.31682	0.002416	6682.45092	84.421644	0.658869	0.041428	1.057954	2.769281	3.507007
Radiologist 1	BAMNU	37	BAMNU37	PVP	210.824181	991.629471	416.533138	33437.00868	763.211678	5020.003335	2219.428416	128728.0314	4857.241194	36903.57892	16807.9019	478008.547	15238.43583	2037.36324	364.272152	24814.71308	36214.14613	48152.18974	2.37e+11	84795.03201	463564.0429	339444.4559	1.4e+13	0.379136	58528.06303	2.354213	149483.5586	0.048605	116342.6283	165676.9826	165676.9826	80.247755	305212.7501	0.039305	0.000447	-0.314747	1142.836423	0.002314	6089.912481	80.477555	0.698313	0.057696	0.849411	2.498857	3.135803
Radiologist 1	BAMNU	39	BAMNU39	PVP	260.288816	947.426489	404.864636	32225.18571	896.495499	4734.683363	2302.101072	124166.0595	6029.426847	35308.05736	18107.1652	461356.1808	11171.46532	1536.086792	282.273037	38837.28325	78508.57063	50207.09478	2.5e+11	67936.85148	493557.2149	298227.4635	9.82e+12	0.591379	78201.54007	2.785311	138080.4588	0.051886	109804.0583	153738.4323	153738.4323	108.633777	260591.2716	0.031426	0.000438	-0.331997	1148.232733	0.002618	6710.725675	84.432048	0.687326	0.051311	0.876422	2.579699	3.234203
Radiologist 1	BAMNU	41	BAMNU41	PVP	202.873771	915.958022	347.031041	26726.72573	717.701843	4523.573877	1844.062866	102383.3291	4831.580384	33471.34201	13709.4157	376061.9744	14930.34593	1961.809168	366.05321	35456.63749	66962.67631	74570.60112	2.46e+11	122384.2964	471611.9989	349989.8406	1.89e+13	0.447514	70816.73329	2.288263	190720.9144	0.073323	148134.108	188702.7347	188702.7347	135.237073	302552.3766	0.033205	0.000431	-0.357789	1190.378188	0.00242	7419.321667	88.75794	0.679313	0.047934	0.897854	2.700663	3.361239
Radiologist 1	BAMNU	43	BAMNU43	PVP	224.417386	971.733207	326.191617	31260.78098	790.864989	4912.692183	1807.266246	120130.4318	5348.026612	36756.36248	13725.16368	443765.3648	17683.17218	2314.560948	421.124204	31936.1805	38151.29268	57202.82095	3.35e+11	124724.4255	340115.0852	230417.9656	2.69e+13	0.590767	68390.62647	2.287479	157252.4836	0.05938	127717.987	175650.308	175650.308	98.439385	319705.6381	0.047419	0.00044	-0.348407	1189.663611	0.002043	6301.927528	81.902422	0.701496	0.059059	0.809829	2.584906	3.194845
Radiologist 1	BAMNU	44	BAMNU44	PVP	232.465245	931.985564	367.983366	29359.89236	807.785242	4629.528379	2031.065131	112810.0411	6063.306627	34177.28495	15230.26705	417062.8795	12883.71127	1790.678006	331.536953	31580.97197	70583.72682	71116.56199	2.51e+11	77908.69142	453719.4869	280799.5778	1.27e+13	0.334608	77106.96198	3.737094	162779.9457	0.034254	129531.7147	167340.6802	167340.6802	89.633752	266695.8674	0.043238	0.00046	-0.336544	1155.541438	0.00249	6770.263338	84.751932	0.696856	0.058703	0.818182	2.532653	3.151296
Radiologist 1	BAMNU	46	BAMNU46	PVP	234.768179	896.342903	386.871354	27442.17262	841.249676	4499.910764	2166.440463	105268.7797	5701.681616	33804.31501	16436.12955	387270.804	11666.50384	1492.220625	274.703369	42146.79826	63940.40176	49420.5315	2.29e+11	107856.806	201585.5602	460606.2167	1.99e+13	0.342214	84279.8935	3.643993	162420.4181	0.033373	136381.1291	186305.1141	186305.1141	72.42878	336099.7265	0.035273	0.000413	-0.364025	1134.871893	0.002713	7078.774382	86.649641	0.706784	0.055248	0.754988	2.577079	3.147753
Radiologist 1	BAMNU	48	BAMNU48	PVP	242.220752	946.867875	360.993562	30285.88876	905.333834	4628.336877	1890.327077	116515.2182	7229.047613	33745.65407	13721.9047	432315.2188	12794.70176	1832.675966	343.653562	37135.89196	66439.35492	72201.72013	3.05e+11	107075.3767	309781.8073	354479.8173	1.93e+13	0.318403	66991.93897	2.736636	151859.7817	0.05695	110567.2288	152603.2993	152603.2993	123.037942	239701.6948	0.02928	0.000454	-0.398364	1103.1385	0.002805	6313.06288	82.034587	0.724278	0.051762	0.714238	2.6608	3.215916
Radiologist 1	BAMNU	49	BAMNU49	PVP	189.447274	991.817251	380.818358	31285.11006	677.187855	5023.556214	2079.207008	120116.884	4437.005223	36982.27948	15558.68608	443485.2568	16986.58818	2267.16135	421.551618	26394.05576	47322.51359	40324.15286	1.64e+11	118056.0806	422008.9641	166028.4198	1.58e+13	0.342214	54387.78586	2.273129	172863.7763	0.045465	133772.885	181471.7726	181471.7726	67.648573	325771.7518	0.036372	0.000447	-0.293025	1154.182334	0.002153	6436.141143	82.579771	0.696069	0.066861	0.814885	2.400869	3.018727
Radiologist 1	BAMNU	51	BAMNU51	PVP	229.250774	967.548228	350.47285	30614.61838	775.324357	4852.037527	1937.385041	117606.436	5336.980139	35326.42073	14331.45413	435099.3235	15657.98646	2139.328129	387.824604	30519.59134	75178.41087	55831.13257	2.3e+11	88389.26437	331394.9715	473119.9262	1.35e+13	0.382574	71734.94334	4.892008	155392.4032	0.02292	125476.0246	163529.9515	163529.9515	64.148184	271600.056	0.040126	0.000454	-0.325865	1027.090636	0.003402	6447.029493	82.677338	0.717158	0.067997	0.730576	2.433173	3.000111
Radiologist 1	BAMNU	53	BAMNU53	PVP	189.447274	991.817251	380.818358	31285.11006	677.187855	5023.556214	2079.207008	120116.884	4437.005223	36982.27948	15558.68608	443485.2568	16986.58818	2267.16135	421.551618	25635.02192	46077.29981	39473.05011	1.69e+11	114904.6023	412403.2111	162164.0784	1.6e+13	0.342214	52909.07883	2.784173	168647.6948	0.038324	131173.5729	176946.7549	176946.7549	53.680995	317582.5511	0.042359	0.000448	-0.358516	1009.409031	0.002941	5702.895063	77.865267	0.735611	0.080289	0.651527	2.402558	2.911377
Radiologist 1	BAMNU	54	BAMNU54	PVP	260.56659	920.244818	377.553435	32372.9701	950.622522	4613.824544	2136.207661	124878.0559	6629.313862	34607.3148	16700.64011	464904.9089	11277.36082	1526.994361	282.124794	28269.11108	49384.98302	59966.97692	1.58e+11	79814.54257	349917.7389	321166.1312	7.97e+12	0.547885	81777.58148	3.251048	138819.0587	0.046082	102821.037	152035.8653	152035.8653	107.209588	248727.7625	0.027998	0.000457	-0.350428	1053.236486	0.003067	6116.467135	80.732159	0.696476	0.052956	0.814978	2.595945	3.212183
Radiologist 1	BAMNU	56	BAMNU56	PVP	186.402134	995.110608	383.983328	31133.27044	639.045633	5010.715147	2071.170894	119522.3666	4263.253437	36915.92646	15433.48648	441173.5403	17219.18654	2300.49862	424.725147	29489.87874	43668.3208	64298.03875	1.91e+11	103231.7321	392067.3634	210798.7902	1.75e+13	0.357401	48257.96927	1.794553	170820.5932	0.061614	127432.6727	176244.6867	176244.6867	73.224802	315079.5912	0.035963	0.000419	-0.344382	1102.883116	0.002621	6375.572435	82.295699	0.71659	0.063525	0.774194	2.508188	3.097767
Radiologist 1	BAMNU	58	BAMNU58	PVP	210.737416	969.721124	397.936519	32248.42944	714.87153	4856.70658	2139.453236	124137.0112	4809.683668	35992.70897	16250.13082	460555.3361	14932.89449	2002.381814	361.047189	29857.72002	64813.26243	59584.42051	2.34e+11	75463.40199	398478.8764	220155.5901	1.64e+13	0.3446	64168.53912	3.853601	149679.9675	0.032763	115142.7204	158880.9445	158880.9445	87.686465	271995.3039	0.034899	0.000462	-0.352185	1069.570149	0.002878	6239.632755	81.464559	0.715441	0.063467	0.746423	2.534537	3.110554
Radiologist 1	BAMNU	60	BAMNU60	PVP	257.08459	941.707767	342.311589	29411.31564	866.37006	4660.631004	1848.267095	112984.6316	5913.905163	34639.61303	14063.24777	417298.9135	14662.4601	1945.993849	342.311589	37471.66269	84733.76289	57978.83639	3.23e+11	123426.1044	305983.3436	344932.7773	1.51e+13	0.472734	85752.46298	2.05874	170806.6364	0.055595	121979.5587	170581.6971	170581.6971	61.625395	254961.0525	0.036568	0.000425	-0.322269	1107.05031	0.00246	6524.008149	83.057453	0.730435	0.074975	0.667702	2.326953	2.851313
Radiologist 1	BAMNU	61	BAMNU61	PVP	220.08587	986.557271	400.47346	34942.84262	751.402986	4930.241128	2210.147605	134841.1294	5135.856131	36596.64148	16625.35082	502767.8763	14835.43453	1968.690537	365.997941	24566.30155	45113.79643	45112.56613	2.15e+11	67477.89687	312845.3941	204436.2318	1.25e+13	0.484091	56818.92991	3.71315	146043.3574	0.036852	110755.1533	147594.1892	147594.1892	101.994353	241471.1119	0.037711	0.000467	-0.329111	1082.550328	0.0027	6067.015632	80.400281	0.695082	0.052602	0.875668	2.576836	3.227011
Radiologist 1	BAMNU	63	BAMNU63	PVP	220.190832	974.497892	386.606678	31909.84023	756.231388	4923.024338	2125.246163	122716.3366	5169.764434	36108.73465	15903.33668	454756.612	15035.63354	2041.546787	367.700382	23625.48447	61045.60991	42202.221	1.62e+11	102796.2795	329972.0032	307890.3617	1.04e+13	0.376405	62510.23256	2.029476	157976.1759	0.064505	126297.6229	162962.9204	162962.9204	96.265851	273389.0972	0.036108	0.000493	-0.301621	1056.22733	0.002317	5992.190067	79.807906	0.699763	0.061188	0.830791	2.450739	3.074637
Radiologist 1	BAMNU	65	BAMNU65	PVP	262.244192	949.764687	378.759977	32659.33107	897.127086	4782.298835	2164.850311	125855.0255	6227.331985	34903.42076	15864.84716	468516.6812	12811.24161	1720.321438	308.760517	31762.56795	73634.65547	57733.38183	2.37e+11	88905.60297	362639.1646	272646.0435	1.88e+13	0.444367	68305.26289	3.334424	139515.157	0.043051	104740.1	146141.4456	146141.4456	98.273209	237230.2056	0.037087	0.000478	-0.326402	1026.560916	0.002767	5717.31009	78.021772	0.711786	0.061236	0.785267	2.465796	3.057621
Radiologist 1	BAMNU	66	BAMNU66	PVP	266.512383	909.62129	309.86492	29077.60981	913.716881	4466.052598	1739.648299	111844.3867	6424.308546	33105.29606	13382.58074	414272.2507	13298.40677	1812.687418	333.243988	34814.2341	66157.66957	72761.49003	2.67e+11	101360.1648	307183.6899	271396.5437	1.74e+13	0.255325	86552.23491	8.178148	152499.1444	0.30632	113556.6334	154720.8902	154720.8902	2342.286129	227333.0374	2.156349	0.007169	-0.338571	918.201751	4.324485	6344.643555	81.929975	0.74443	0.091702	0.6388	2.319708	2.812125
Radiologist 1	BAMNV	0	BAMNV0	NCE	229.559138	980.34313	382.345457	64709.34827	781.891593	4956.982448	2158.56912	257915.3013	5267.327562	36405.89893	16312.97587	1016456.904	14825.5955	2016.521736	368.438534	10236.0884	26688.85665	17256.62776	99074281336	33093.30236	129315.0009	98660.18614	6.95e+12	0.270491	22958.36982	21.381059	55021.91175	0.058076	34966.97117	54509.25207	54509.25207	2011.325922	85034.81497	0.242179	0.003249	-0.461433	606.079418	5.025044	3954.843418	65.533271	0.749029	0.05619	0.617246	2.783693	3.274963
Radiologist 1	BAMNV	2	BAMNV2	NCE	194.977024	902.031836	375.34854	57907.1744	672.375082	4536.465306	2171.203668	229689.2084	4639.642269	32943.02524	16203.00976	897499.1645	12100.37321	1692.886556	331.706271	11500.28515	32630.46673	27938.98477	1.46e+11	31928.58188	141525.7876	101737.5478	1.05e+13	0.303315	19222.64012	36.625057	57104.12384	0.010486	40414.88016	57983.16774	57983.16774	155.265397	98501.78316	0.005878	0.000572	-0.360703	599.857425	0.008614	3714.157603	63.238403	0.742078	0.091449	0.701447	2.406874	2.905427
Radiologist 1	BAMNV	3	BAMNV3	NCE	221.087793	891.995883	358.670566	60565.27563	749.637451	4581.570062	2191.759209	241587.9753	5077.387707	33570.98872	16347.08487	946243.8868	12146.51615	1640.173402	312.237524	10254.52964	31407.5154	22900.20909	1.32e+11	31703.34768	146440.5651	108838.3688	9.5e+12	0.43313	24129.35033	37.314974	52506.21515	0.011704	37037.08466	54506.57532	54506.57532	175.351814	88884.52064	0.005482	0.000586	-0.34552	604.883321	0.008277	3681.728279	62.776126	0.747614	0.114379	0.701134	2.266153	2.746105
Radiologist 1	BAMNV	5	BAMNV5	E-AP	192.171634	887.158145	368.403853	57197.56091	663.04481	4473.51465	2141.074772	226884.5956	4575.25987	32485.88848	15978.16728	886469.3942	11932.46133	1669.395069	326.582658	11646.67173	32838.33198	28231.3487	1.45e+11	32365.9205	143357.1662	102691.1283	1.05e+13	0.303315	19424.62813	25.446514	57778.66246	0.013802	40979.11554	58572.40573	58572.40573	196.996453	99307.66985	0.010344	0.000591	-0.379436	617.204894	0.007262	3752.335553	63.675169	0.737701	0.073629	0.709455	2.526082	3.050005
Radiologist 1	BAMNV	7	BAMNV7	E-AP	234.733657	1020.576198	374.568787	66479.00241	785.509661	5124.590369	2095.3273	264920.1918	5226.488004	37586.70764	15817.29528	1046147.939	16542.92435	2243.753408	411.273753	10730.2014	22609.23486	22697.38918	1.22e+11	31365.84879	145193.2998	158957.677	1.05e+13	0.43313	23294.32516	38.739594	50528.55222	0.01013	36545.83713	53890.8485	53890.8485	153.241012	91211.96439	0.005155	0.000576	-0.194228	597.987903	0.008677	3908.694306	64.344909	0.763475	0.146454	0.568705	1.845062	2.298536
Radiologist 1	BAMNV	8	BAMNV8	L-AP	201.703469	964.267156	391.881577	62324.87799	692.222916	4835.602536	2158.474829	247912.5655	4619.998301	35234.61475	16133.5314	971732.8579	14481.08505	1984.904791	370.682111	11209.76199	25960.58114	22429.21938	1.13e+11	31413.38332	169313.3307	90911.00629	7.63e+12	0.303315	21301.02825	32.18857	57036.08598	0.011441	37415.49353	57334.46782	57334.46782	178.249038	93964.67108	0.004546	0.000583	-0.21216	613.606948	0.008238	3913.036562	64.476476	0.753863	0.123844	0.60528	1.945733	2.428306
Radiologist 1	BAMNV	10	BAMNV10	L-AP	192.244445	879.420213	356.19663	57803.69911	671.972703	4533.750485	2169.904324	229874.9542	4636.865703	32923.31068	16193.31316	897285.2634	12093.13182	1691.873458	330.979138	11442.99776	32457.788	27824.06783	1.47e+11	31735.21461	140714.2338	101632.2855	1.05e+13	0.350412	19170.1078	31.81186	56841.18656	0.012067	40271.39913	57650.89292	57650.89292	188.015246	97751.09078	0.006691	0.000605	-0.298169	611.126414	0.007776	3714.277905	63.035235	0.733559	0.108979	0.748013	2.210806	2.737842
Radiologist 1	BAMNV	12	BAMNV12	L-AP	191.765226	889.013046	370.52619	57161.88071	660.752563	4458.049024	2133.672748	226725.2378	4559.442495	32373.57979	15922.92831	885375.1265	11891.20898	1663.623714	326.721629	11575.32241	32813.95398	28085.19808	1.45e+11	31999.58887	142396.2283	101967.6715	1.05e+13	0.34654	19406.58263	26.540383	57246.34935	0.014357	40620.74326	58202.1512	58202.1512	248.54847	98909.32349	0.004475	0.000579	-0.305049	658.961445	0.007382	3883.808219	64.483391	0.734436	0.099447	0.736327	2.258743	2.785757
Radiologist 1	BAMNV	14	BAMNV14	L-AP	190.024375	878.729929	365.329374	56704.47696	655.162358	4420.332323	2115.621107	224885.8398	4520.867969	32099.68764	15788.2146	877821.5106	11790.60507	1649.548858	323.37618	11637.22576	33012.55876	28207.56258	1.44e+11	32275.3609	143412.294	102930.7793	1.05e+13	0.303315	19453.24463	26.180506	57593.13716	0.014327	40930.52013	58541.54093	58541.54093	241.501433	99526.64479	0.005423	0.000567	-0.289654	676.795782	0.006875	3959.546398	65.045201	0.733485	0.10756	0.73781	2.211575	2.752141
Radiologist 1	BAMNV	15	BAMNV15	L-AP	229.400775	997.389866	366.05901	65527.55606	767.663784	5008.168449	2047.726639	261250.2482	5107.758176	36732.8193	15457.97275	1032102.838	16167.08837	2192.778026	401.930081	10887.16702	22928.4616	22940.71251	1.2e+11	32087.68958	147018.8414	161183.0303	1.04e+13	0.43313	23635.87322	21.824952	51263.20173	0.019996	36952.93469	54554.65699	54554.65699	362.384861	92056.3513	0.005134	0.000569	-0.282253	709.833176	0.006479	4184.938436	66.950974	0.722224	0.082577	0.76195	2.309846	2.89476
Radiologist 1	BAMNV	17	BAMNV17	L-AP	237.357785	1031.985396	378.756156	66901.16787	794.288435	5181.763026	2118.692351	266975.0294	5284.917279	38006.89452	15994.11749	1054014.077	16727.85975	2268.78224	415.871454	10873.94584	22908.84018	23028.53743	1.19e+11	32055.92801	146668.8881	162816.3169	1.04e+13	0.43313	23658.28504	21.704906	51011.55523	0.018646	36974.07493	54612.08926	54612.08926	335.929867	92766.96155	0.005549	0.000556	-0.290777	729.983074	0.006152	4274.101397	67.675882	0.714996	0.080653	0.790049	2.355087	2.948767
Radiologist 1	BAMNV	19	BAMNV19	L-AP	226.882286	986.439967	362.040211	65081.37828	759.236062	4953.188694	2025.245649	259483.2287	5051.682845	36329.55204	15288.27208	1024705.733	15989.59712	2168.706983	397.51747	11017.68758	23200.65196	23150.80988	1.18e+11	32210.83491	148989.6331	163148.4788	1.04e+13	0.43313	23934.96982	16.942305	51822.20532	0.028208	37429.17276	55151.84076	55151.84076	490.129921	93027.98257	0.005914	0.000539	-0.30667	791.910539	0.005398	4483.601138	69.295701	0.714934	0.077003	0.782015	2.39887	2.99119
Radiologist 1	BAMNV	20	BAMNV20	L-AP	233.79536	1016.496664	373.071529	66256.58153	782.367283	5104.00372	2086.905363	264279.6657	5205.604672	37436.47798	15754.07536	1043663.803	16476.79795	2234.731074	409.629775	11019.05073	23246.69392	23249.02719	1.18e+11	32405.89671	148485.0014	164504.601	1.03e+13	0.43313	23942.83274	19.858655	51675.53286	0.020831	37425.25028	55249.54722	55249.54722	374.038875	93704.29042	0.006007	0.000528	-0.289959	796.54398	0.005413	4594.638711	70.097326	0.711487	0.07676	0.810296	2.37092	2.981313
Radiologist 1	BAMNV	22	BAMNV22	L-AP	217.567137	934.335172	365.004146	63069.53249	736.361699	4704.075621	2062.762587	250991.8749	4970.569222	34631.1047	15602.45723	982498.978	14058.07825	1904.951335	351.763889	10685.38263	28480.53319	17999.99002	95267580275	34782.78789	129152.9232	100613.199	7.46e+12	0.281293	23641.83462	19.210146	56352.05276	0.019072	35967.37317	56195.51577	56195.51577	387.713153	88436.12293	0.008933	0.000518	-0.325007	848.930773	0.004768	4875.484846	72.286818	0.701805	0.065095	0.877319	2.546797	3.189964
Radiologist 1	BAMNV	24	BAMNV24	L-AP	184.795821	871.853036	370.978067	55645.22837	635.779679	4289.558814	2053.031425	220446.0196	4387.120158	31150.03307	15321.12749	858928.7242	11441.78542	1600.74771	316.079148	11948.53963	33872.41963	28933.91322	1.39e+11	41201.40795	139148.5448	174874.6698	8.92e+12	0.209084	20011.74109	15.494296	59251.38734	0.022652	41976.77589	60104.05641	60104.05641	388.016553	101901.7099	0.012541	0.000507	-0.372523	873.2226	0.004393	4790.196755	71.795587	0.696743	0.05429	0.926919	2.723203	3.362306
Radiologist 1	BAMNV	25	BAMNV25	L-AP	300.11313	1205.205759	445.423065	65129.9854	822.223881	5144.411275	2136.576695	259367.8369	4980.747847	36293.28248	15647.56882	1023099.88	15664.96582	2185.610699	459.669564	10594.9604	23640.50179	20394.33334	1.02e+11	29180.65002	123981.1696	160286.6759	6.49e+12	0.377806	24237.40443	15.605311	53734.56958	0.026594	37659.34517	55633.8672	55633.8672	454.156895	90828.92521	0.006746	0.000493	-0.312843	871.17704	0.004652	4940.382958	72.666534	0.715696	0.070576	0.779181	2.437303	3.036393
Radiologist 1	BAMNV	27	BAMNV27	L-AP	185.601287	875.485549	372.606614	55665.29282	638.581865	4308.464952	2062.080117	220566.4509	4406.456296	31287.32617	15388.65503	858575.1175	11492.21484	1607.802971	317.277648	12077.80569	34195.56136	29330.24736	1.38e+11	33521.18618	148567.6404	107147.3074	1.02e+13	0.303315	20207.43047	22.13618	59982.68947	0.015703	42384.99502	60749.92138	60749.92138	263.654569	102826.8761	0.008633	0.000488	-0.329495	842.913266	0.004952	4881.847591	72.234014	0.706565	0.074112	0.872405	2.481646	3.081524
Radiologist 1	BAMNV	29	BAMNV29	L-AP	224.526441	1001.55091	377.881506	65539.59247	751.233169	5051.32901	2114.040111	261503.2361	4921.234639	37058.64176	15971.04919	1033035.466	16166.35793	2186.05573	399.142963	11062.31464	22538.67516	24991.70163	1.12e+11	32812.20638	155374.9229	167177.5078	8.54e+12	0.347472	22843.93362	17.102156	54655.78537	0.021508	38850.64691	56972.6244	56972.6244	347.360691	95734.99324	0.009657	0.000477	-0.340256	879.015637	0.004626	5056.29291	73.546658	0.71972	0.06398	0.747189	2.503357	3.083671
Radiologist 1	BAMNV	30	BAMNV30	L-AP	186.528982	879.766089	374.383748	55845.67236	641.775458	4330.011894	2072.392727	221365.9864	4428.4933	31443.79633	15465.6148	861757.673	11549.68823	1615.843709	318.853358	12206.8494	34410.3992	29618.71785	1.36e+11	33779.84486	149834.8221	107866.2022	1.02e+13	0.303315	20418.62142	22.30875	60794.2723	0.019941	42996.92268	61430.23288	61430.23288	274.752667	103713.7655	0.006805	0.000464	-0.326731	849.751581	0.005134	4929.038263	72.509016	0.726932	0.085347	0.786867	2.394823	2.949807
Radiologist 1	BAMNV	32	BAMNV32	L-AP	225.070259	978.561625	359.148726	64692.94589	753.172317	4913.629357	2009.07074	257769.4416	5011.336818	36039.39989	15166.16912	1016722.001	15861.89395	2151.3863	394.342641	11439.22619	24117.95771	24159.26054	1.13e+11	33654.60998	153525.2872	169837.6965	1.02e+13	0.43313	24826.54347	16.85458	53707.17077	0.021674	38738.46204	57398.31252	57398.31252	349.97826	97352.36509	0.006507	0.000452	-0.343551	888.910052	0.004732	5190.290064	74.45204	0.728365	0.070124	0.725135	2.470525	3.033567
Radiologist 1	BAMNV	34	BAMNV34	L-AP	184.122432	868.513254	369.637332	55353.69557	633.493025	4274.130923	2045.647462	218981.4234	4371.341377	31037.99839	15266.0233	851225.3342	11400.63372	1594.990436	314.753491	12218.00171	34448.28385	29695.67516	1.36e+11	33951.38585	149859.7716	108165.7912	1.02e+13	0.303315	20378.99963	20.083991	61012.87225	0.018068	42975.82526	61590.34943	61590.34943	265.515364	103956.6536	0.007547	0.000469	-0.317473	837.249379	0.005133	5063.172491	73.455629	0.709681	0.082359	0.847254	2.415275	3.013225
Radiologist 1	BAMNV	35	BAMNV35	L-AP	183.826748	866.982696	369.267068	55253.08283	632.86819	4269.91521	2043.629773	218547.2862	4367.029782	31007.38461	15250.96592	849817.5417	11389.38891	1593.417246	313.888881	12176.42073	34415.79411	29840.97901	1.36e+11	34062.80421	149304.8081	108268.9767	1.02e+13	0.398805	20407.24811	18.833774	61126.03517	0.020077	42783.12479	61546.32123	61546.32123	284.190684	103525.9665	0.007259	0.000454	-0.355192	870.135348	0.00489	5007.830055	73.14201	0.715059	0.075176	0.849923	2.534089	3.118224
Radiologist 1	BAMNV	37	BAMNV37	PVP	212.552026	985.877615	383.117145	64146.13522	720.278602	4899.80433	2083.232888	256009.2871	4808.876298	36025.56873	15726.61608	1006775.434	15490.07635	2096.29284	390.208444	10332.38301	26142.49733	20903.46209	92147360407	27470.2821	163498.4156	95938.98812	5.78e+12	0.412851	19308.75702	10.895808	55367.05558	0.030656	39445.62142	56612.35589	56612.35589	435.620986	96406.55538	0.01461	0.000461	-0.469106	958.132976	0.003747	5184.490026	74.873548	0.71111	0.034474	0.802352	3.074342	3.679956
Radiologist 1	BAMNV	39	BAMNV39	PVP	184.040748	868.299723	369.463007	55300.34828	633.180453	4272.022026	2044.63812	218949.5119	4369.184515	31022.68395	15258.4909	851576.8426	11395.00854	1594.203453	314.795969	12220.62811	34764.10513	29836.2077	1.35e+11	34183.04416	150976.1129	108592.7192	1.01e+13	0.303315	20528.8325	18.260129	61114.54262	0.025525	42986.98633	61843.68914	61843.68914	315.743924	104616.8388	0.007832	0.000456	-0.405809	873.383036	0.004856	5114.504665	74.113893	0.711747	0.054013	0.855499	2.759374	3.345947
Radiologist 1	BAMNV	40	BAMNV40	PVP	175.776632	829.309827	352.87274	53371.56434	604.748289	4080.192304	1952.826242	210212.3924	4172.991835	29629.64974	14573.32775	816716.3045	10883.33016	1522.617772	300.660456	10319.33787	37022.09045	27040.3346	98305578658	40647.74912	145425.5243	180429.2135	9.61e+12	0.369613	20622.19801	15.267582	61395.46379	0.022792	43173.94664	62031.10218	62031.10218	353.812535	104711.2831	0.00867	0.000436	-0.369983	939.701697	0.004293	5362.939096	75.698837	0.708037	0.066371	0.903013	2.634826	3.239453
Radiologist 1	BAMNV	42	BAMNV42	PVP	208.616705	983.838544	394.881988	62777.12731	720.434318	4931.909401	2180.509836	249790.4987	4872.085309	36171.6255	16435.32975	978714.5851	14864.21044	2030.965247	380.339851	10887.60983	24769.47649	29624.73596	1.2e+11	34959.68809	189068.413	142362.4873	7.79e+12	0.282881	22407.37896	20.354688	61125.9631	0.017344	39833.16633	61614.54238	61614.54238	247.142499	101798.8643	0.007264	0.000452	-0.343035	867.894544	0.005087	5353.721939	75.520252	0.739871	0.077698	0.674738	2.405964	2.937222
Radiologist 1	BAMNV	44	BAMNV44	PVP	213.5711	1057.117332	379.924095	65534.5794	701.33708	5309.43819	2126.438207	261186.1367	4725.388299	39020.81319	16057.22833	1030090.029	18238.19656	2481.662903	463.622136	9536.48622	21830.81252	28330.90285	88790447775	31223.83533	183533.95	179564.4927	7.86e+12	0.558291	19673.42125	15.479544	52575.64243	0.019546	39719.77042	60255.62087	60255.62087	282.545459	116197.7774	0.010206	0.000438	-0.371314	919.513486	0.004428	5324.212038	75.435504	0.731398	0.066369	0.709036	2.54344	3.094761
Radiologist 1	BAMNV	45	BAMNV45	PVP	185.478676	875.080305	372.350042	55581.60682	638.12823	4305.404311	2060.615259	220138.6494	4403.326044	31265.10032	15377.72326	857494.5879	11484.05102	1606.660822	317.251587	12408.15663	34917.5686	30118.60669	1.33e+11	34190.53049	151914.5009	109371.6004	1.01e+13	0.303315	20719.64266	19.96116	61700.49453	0.017907	43601.10118	62364.72296	62364.72296	253.965462	105338.2601	0.006699	0.000446	-0.330263	860.316342	0.005233	5222.91629	74.517736	0.739266	0.091434	0.729268	2.324075	2.840701
Radiologist 1	BAMNV	47	BAMNV47	PVP	231.57226	982.094463	361.148698	64932.64069	780.961211	4938.595671	2023.371686	258810.2636	5164.96453	36243.09647	15306.18623	1021972.136	15771.94572	2134.262774	389.373505	10886.76021	24463.0344	21285.90171	94488872864	37490.13702	164038.8982	216430.4472	9.5e+12	0.438047	24375.50832	17.262111	54556.98455	0.019396	39114.19443	57649.64128	57649.64128	286.670031	97109.08771	0.01014	0.000436	-0.405691	919.753712	0.00451	5331.535359	75.532085	0.742212	0.065196	0.649955	2.600669	3.113656
Radiologist 1	BAMNV	49	BAMNV49	PVP	186.779175	881.219556	374.960417	55852.74685	642.601838	4335.587416	2075.061235	221202.8682	4434.195631	31484.2848	15485.52903	862496.4213	11564.56014	1617.924343	319.479964	12357.90044	34904.23097	30056.07951	1.34e+11	34352.04563	151731.949	109224.7519	1.01e+13	0.303315	20674.54424	17.922762	61826.91599	0.021633	43623.39143	62420.09601	62420.09601	298.958466	105352.0078	0.00614	0.000454	-0.328169	870.250495	0.005047	5169.354629	74.240183	0.720174	0.078354	0.817713	2.426957	3.000166
Radiologist 1	BAMNV	51	BAMNV51	PVP	204.276853	943.298352	351.691258	61816.11272	677.638577	4744.024823	1958.514137	245832.2448	4460.521284	34813.5478	14844.45481	962338.7579	15508.5717	2107.872109	387.33024	11177.48041	29054.78748	33136.84168	1.15e+11	40375.76137	147763.8253	157731.8213	9.02e+12	0.446195	22322.27903	13.084118	57187.24046	0.039544	41901.60062	61214.23579	61214.23579	485.487946	108160.1832	0.007104	0.000454	-0.339873	922.612714	0.004358	5340.805811	75.451244	0.732496	0.075505	0.704777	2.429925	2.981188
Radiologist 1	BAMNV	52	BAMNV52	PVP	206.61763	974.410883	391.09802	62411.15065	713.530736	4884.649238	2159.615038	248364.0205	4825.398412	35825.00986	16277.83773	970857.0071	14721.77372	2011.503464	376.695233	10904.46826	24891.34238	29676.31507	1.19e+11	34902.0643	189388.9343	142978.4676	7.78e+12	0.282881	22490.9973	21.559487	61350.28463	0.012498	40071.53012	61792.35576	61792.35576	209.306575	101977.8565	0.00804	0.000448	-0.360385	878.138421	0.004946	5413.119193	76.000644	0.729584	0.068715	0.701277	2.493064	3.040935
Radiologist 1	BAMNV	54	BAMNV54	PVP	213.835859	987.439471	375.6098	63244.52201	713.957837	4962.189778	2085.398611	252204.5836	4659.502043	36428.49549	15751.37703	989789.2664	16017.61641	2162.833331	397.993812	10479.65947	22719.1024	30532.18342	1.07e+11	35352.07802	165528.8132	171525.9824	8.73e+12	0.445903	21948.04764	18.978768	58296.81817	0.015479	41742.43433	60908.98762	60908.98762	218.206738	105094.2665	0.009006	0.000428	-0.35411	900.79294	0.004744	5336.764247	75.449947	0.733548	0.070903	0.671614	2.45646	2.986199
Radiologist 1	BAMNV	56	BAMNV56	PVP	193.514712	878.887332	373.820632	55812.80682	667.750722	4311.38543	2073.613156	221113.5665	4576.393001	31419.04867	15391.0715	861462.3501	11451.58417	1570.021552	311.551988	11539.03251	37151.47882	35924.87779	1.29e+11	33280.13447	152775.5795	142212.5655	9.67e+12	0.282881	23602.22111	19.11785	61085.89508	0.017368	43044.37424	62569.6949	62569.6949	258.388048	104504.7683	0.008391	0.000458	-0.378455	868.920004	0.004906	5216.711271	74.648418	0.735894	0.076473	0.783624	2.528176	3.055532
Radiologist 1	BAMNV	57	BAMNV57	PVP	178.665886	828.318754	356.514762	51437.61905	619.329953	4110.917309	1996.578252	202468.2743	4183.225666	30103.01528	14971.48189	784842.0012	10948.30772	1495.009104	293.138106	13023.71981	37428.38076	37054.72353	1.15e+11	34257.93043	195155.244	142836.9977	8.77e+12	0.439177	24413.3961	16.176406	67184.65643	0.019036	47212.47982	68658.69269	68658.69269	278.109297	115852.0618	0.007486	0.000435	-0.32663	915.307316	0.004544	5434.059803	76.060777	0.718113	0.075302	0.850133	2.429719	3.001709
Radiologist 1	BAMNV	59	BAMNV59	PVP	192.129825	872.59769	371.145376	55518.21671	662.971949	4280.530904	2058.773297	219950.5264	4543.641942	31194.19754	15280.92495	855399.5594	11369.63065	1558.785658	309.322488	11584.60829	37153.63675	35860.78771	1.29e+11	33219.28224	152632.192	141503.9635	9.67e+12	0.282881	23614.17741	19.050845	60987.91876	0.018733	43121.00798	62540.65385	62540.65385	260.252729	104572.6005	0.007262	0.000437	-0.332389	881.056551	0.005019	5300.443462	75.143619	0.726933	0.08086	0.818699	2.42721	2.99182
Radiologist 1	BAMNV	61	BAMNV61	PVP	207.532807	986.189312	374.406726	63069.7837	685.803245	4948.564758	2076.071718	251549.871	4550.35416	36282.84051	15614.02359	987497.6221	16118.46276	2186.689795	404.249779	9443.773186	22903.27419	34687.10711	78711023980	36852.12199	163398.1507	120102.7448	8.49e+12	0.439177	22915.45114	21.027701	58876.52644	0.010364	42399.50881	62318.82968	62318.82968	167.731126	108606.8147	0.010255	0.000418	-0.358142	917.502962	0.004777	5479.959144	76.415777	0.738217	0.077371	0.674041	2.452316	2.978513
Radiologist 1	BAMNV	62	BAMNV62	PVP	214.927631	992.480922	370.028066	63246.30299	712.969928	4991.37315	2060.628937	251993.5738	4693.088109	36628.68907	15618.42886	988641.036	16317.1721	2217.774285	407.525226	11103.21454	28852.967	33105.02786	1.15e+11	35585.6661	151393.6392	129267.319	9.27e+12	0.446195	22208.71901	29.081999	56794.14331	0.005672	41610.22962	60903.12975	60903.12975	109.928347	107815.5134	0.014893	0.000432	-0.32316	898.341305	0.004891	5303.512679	75.142394	0.733721	0.078496	0.68801	2.366748	2.906199
Radiologist 1	BAMNV	64	BAMNV64	PVP	193.238899	877.634777	373.28782	55776.97212	666.798968	4305.240354	2070.657607	220782.9792	4569.870206	31374.26667	15369.13439	859576.1003	11435.26207	1567.783779	311.108059	11452.40962	36969.57958	35763.40404	1.3e+11	33286.54263	152241.5884	141269.3378	9.69e+12	0.282881	23404.6169	19.943303	60632.30074	0.016702	42740.5581	62149.74465	62149.74465	246.960054	103929.7602	0.00916	0.000453	-0.334975	873.23313	0.004863	5254.070576	74.88482	0.712743	0.071154	0.893234	2.506458	3.111799
Radiologist 1	BAMNV	66	BAMNV66	PVP	214.562462	990.794737	376.886102	63229.06102	716.383828	4979.051078	2092.484709	252245.0663	4675.334779	36552.27755	15804.89936	989345.4732	16072.04341	2170.182541	399.346174	11496.68359	21932.1288	25794.91104	90161768473	38383.81145	166253.673	128633.531	7.76e+12	0.445903	22036.11014	31.885827	58295.06281	0.047791	41775.93256	60971.18304	60971.18304	1939.285975	105258.4964	0.425729	0.002445	-0.351246	848.506822	4.729277	5345.747039	75.500177	0.731352	0.072872	0.694482	2.448538	2.994084
Radiologist 1	BAMNW	0	BAMNW0	NCE	192.023218	782.185725	311.943949	57617.21318	660.959777	4052.789367	1924.256101	240677.1993	4546.47595	30751.69445	15247.70155	984170.49	10957.51694	1467.573489	278.218558	11171.57747	21635.87223	17965.51699	1.85e+11	41434.42853	125867.4269	88961.23622	1e+13	0.468692	24803.5235	4.328527	54010.63398	0.203282	43057.57525	58094.32442	58094.32442	851.931137	99552.50622	0.088486	0.009307	-0.591677	507.777615	0.103928	2536.047331	49.500853	0.702918	0.038234	1.291182	3.603761	4.177939
Radiologist 1	BAMNW	1	BAMNW1	NCE	171.219046	1022.339761	347.711239	52257.98548	625.844312	5173.629518	1800.473634	204671.8483	3895.873067	37654.34065	13185.40879	787288.6845	20573.0588	2747.311572	503.409476	10863.84063	20801.50344	61766.50309	1.14e+11	41236.33441	218815.718	187132.634	1.31e+13	0.609903	24236.93484	7.699571	73725.62798	0.226181	61408.93851	87134.25627	87134.25627	848.093533	176848.8343	0.036367	0.004204	-0.318672	563.394544	0.19731	3978.549868	65.019004	0.798018	0.140991	0.444401	1.970763	2.308876
Radiologist 1	BAMNW	3	BAMNW3	NCE	212.841834	895.657059	293.483117	63390.68062	824.285036	5388.087731	1832.575941	249013.4256	5614.00352	39912.96435	13099.67229	953534.9005	21199.28854	2731.226753	389.332108	13219.97781	17019.30468	27352.69086	1.61e+11	45951.04458	140312.9608	241754.5678	1.07e+13	0.638799	28321.24323	4.091648	58488.43074	0.317702	49077.58538	67858.91548	67858.91548	877.850212	126137.5572	0.026554	0.004398	-0.468044	609.116655	0.045978	3968.955104	65.294358	0.737948	0.090003	0.984634	2.765735	3.280068
Radiologist 1	BAMNW	5	BAMNW5	NCE	188.930705	940.222505	296.288752	54169.56537	687.938229	4945.832532	1642.397876	212206.2608	4811.463127	36708.10975	12169.18045	816850.2616	19727.46617	2615.496426	455.003048	12873.88171	32574.55794	38534.43551	1.3e+11	40881.69218	186581.9932	267449.4337	1.02e+13	0.632457	28290.68485	5.05818	67712.64566	0.250576	55473.50023	78014.68569	78014.68569	882.652265	148342.7666	0.017021	0.00258	-0.468183	616.199308	0.024156	4142.049426	66.877547	0.770584	0.072241	0.906045	2.697978	3.160173
Radiologist 1	BAMNW	7	BAMNW7	NCE	137.587315	748.679016	348.096541	59782.53443	513.706391	4719.772742	2000.795896	241822.6652	3689.745683	40348.91482	14939.50921	933284.1594	21719.65992	2205.270456	262.99516	9645.147651	31797.71911	29071.06142	1.21e+11	37968.43975	152393.3805	245226.2946	7.5e+12	0.547185	17313.0487	4.029618	62296.46819	0.201596	47417.17907	66624.08368	66624.08368	876.981094	124590.3496	0.036248	0.002936	-0.532315	568.60754	0.012728	3279.176243	59.593094	0.711869	0.043664	1.250135	3.31152	3.897523
Radiologist 1	BAMNW	8	BAMNW8	NCE	175.678831	825.140745	325.989941	56236.83108	664.132468	4374.495096	1867.345199	236078.0566	4902.512533	42669.27978	14697.36401	918657.8755	23069.40324	1843.017429	323.471973	12541.06472	33024.23947	33137.50645	1.67e+11	38762.49134	158222.8907	252534.027	1.14e+13	0.66047	26372.16264	3.678082	69771.99487	0.22357	58653.73472	80608.28136	80608.28136	710.698375	156516.9731	0.031595	0.004256	-0.581494	507.337849	0.081864	2816.645742	55.716905	0.747179	0.033436	0.671771	3.40177	3.883068
Radiologist 1	BAMNW	10	BAMNW10	E-AP	130.836586	747.809967	316.813341	57509.20251	455.855241	4148.098343	1750.950244	232664.3071	3202.315994	36819.08445	13638.97091	899081.4457	19977.79755	1941.292858	300.160041	10319.82496	28610.02109	32330.33418	1.4e+11	24832.88841	198019.3174	157535.6449	9.14e+12	0.583141	17763.41233	4.69427	65536.811	0.208639	53710.19306	70644.11019	70644.11019	722.1019	133739.4064	0.033589	0.005408	-0.510809	500.536893	0.048794	2997.533716	56.836327	0.71979	0.058822	1.288495	3.103844	3.654333
Radiologist 1	BAMNW	12	BAMNW12	E-AP	207.605576	972.877665	298.431787	59179.03132	750.006867	5366.922447	1725.72737	234233.4815	5225.758455	40815.22168	13139.01999	898664.1763	22450.44324	2891.18821	466.840302	11672.9091	32219.72979	32480.24759	1.39e+11	50275.98205	184060.8996	162333.045	1.05e+13	0.634465	30219.11161	5.62455	65749.5572	0.248741	53507.02963	74602.8897	74602.8897	680.037197	136693.3328	0.005045	0.00091	-0.470768	537.35935	0.00934	3295.271916	59.751861	0.748687	0.068633	1.1129	2.773844	3.255327
Radiologist 1	BAMNW	13	BAMNW13	L-AP	161.315995	889.295303	337.724372	37344.07681	552.251485	4481.882613	1748.18349	145360.4092	3737.808977	32863.94864	13030.15742	550712.1984	16095.98225	2181.447639	390.254936	14942.32487	60974.51452	28199.20245	1.33e+11	67192.57409	199819.8667	286922.3798	1.45e+13	0.513239	28136.25416	2.349115	111554.1122	0.344161	82456.54125	114888.0332	114888.0332	782.386785	208307.6543	0.053137	0.001312	-0.491795	557.138526	0.006126	3413.806635	60.870422	0.799104	0.070782	0.454817	2.548319	2.906474
Radiologist 1	BAMNW	15	BAMNW15	L-AP	140.325779	1071.830973	348.522842	59215.96055	537.111398	5875.943423	2013.644336	233520.4228	3956.050649	44547.55961	15505.68882	898860.2743	25085.82013	3325.187689	582.982352	9008.679159	29578.88006	41216.52261	1.54e+11	28345.87167	105528.2295	205961.4689	9.54e+12	0.667457	18230.31277	4.056045	68918.12734	0.266568	58753.65913	82944.51463	82944.51463	745.175287	175711.4911	0.0295	0.002564	-0.459078	557.558752	0.013783	3520.331128	61.773377	0.753359	0.073506	0.702087	2.686041	3.145184
Radiologist 1	BAMNW	17	BAMNW17	L-AP	203.741076	1062.533951	365.009572	54531.56064	722.679983	5346.1193	1916.648406	213593.3641	4910.625252	39448.38132	14296.30905	822194.2777	20241.44701	2706.790912	493.783303	13220.24561	28148.22855	44790.6914	1.45e+11	38364.544	122591.4591	199312.862	1.03e+13	0.651746	24784.06028	4.93871	74420.31578	0.219645	59163.11767	84293.2088	84293.2088	1301.638405	163548.1434	0.044869	0.00605	-0.40746	642.627761	0.247941	4274.285498	67.707413	0.7804	0.082636	0.515644	2.388226	2.798514
Radiologist 1	BAMNW	18	BAMNW18	L-AP	142.512919	778.923082	312.860983	56682.25746	512.889768	4218.343581	1725.740186	227240.8732	3466.362933	34528.51833	12898.53554	879860.2587	18163.61986	1979.713627	323.54918	9273.345517	23125.52996	30609.19152	1.09e+11	34419.19292	134480.435	225932.537	7.14e+12	0.642776	16938.01293	3.982056	60106.156	0.227415	51289.40538	67744.18165	67744.18165	1080.745854	133826.4017	0.058573	0.00683	-0.516611	636.194867	0.136189	3732.932194	62.95954	0.701541	0.048865	1.627513	3.262307	3.852492
Radiologist 1	BAMNW	20	BAMNW20	L-AP	207.459149	1048.861078	375.189291	58179.38003	812.149465	5433.425154	1993.513451	228230.1139	5437.041641	40293.21776	14579.45438	875462.3977	20276.72174	2627.762237	466.212638	13240.85806	29621.08499	23726.71817	1.43e+11	35954.62229	157024.5688	333328.2468	9.08e+12	0.605023	22166.82387	3.298024	62972.77261	0.225491	51905.98044	72273.97097	72273.97097	1691.689508	140983.5148	0.041664	0.007345	-0.462639	738.353013	0.169558	4140.876876	67.09433	0.736806	0.04784	1.17258	2.947328	3.519054
Radiologist 1	BAMNW	22	BAMNW22	L-AP	142.260275	745.402234	293.708355	57259.33799	464.729413	3945.954038	1670.492434	237639.1105	2922.937252	30141.04163	13299.39835	956625.8391	13918.70603	1810.732191	309.433605	9851.394817	22600.98829	33719.42801	1.57e+11	38879.39926	130008.4356	229464.6915	1.22e+13	0.637609	18535.60576	2.408184	62605.45765	0.262499	51616.53866	68795.75842	68795.75842	964.444051	131436.5126	0.06301	0.005328	-0.585036	634.176952	0.118057	3108.031829	57.018769	0.666717	0.018207	1.25845	3.932022	4.606709
Radiologist 1	BAMNW	23	BAMNW23	L-AP	221.155426	930.495163	266.392009	58115.00254	808.395187	4955.967124	1530.218792	228690.468	5714.491964	37847.22339	11925.83046	880210.485	20206.90097	2617.353146	442.947728	13259.46061	29510.16702	23153.01659	1.79e+11	42249.11874	113054.6213	141154.6821	1.06e+13	0.619569	34042.66016	3.723993	63484.79126	0.250052	51804.6271	71716.572	71716.572	1457.02877	125854.0453	0.014805	0.00116	-0.452518	943.892911	0.005524	4994.959008	73.25142	0.680129	0.03579	2.295978	3.210816	3.928153
Radiologist 1	BAMNW	25	BAMNW25	L-AP	167.871343	886.733127	300.108886	61023.88999	641.84156	4955.439489	1613.872691	241735.9612	4410.839294	38191.66803	12612.02402	924681.8241	21168.80471	2699.725238	418.752898	12835.40635	21665.95506	19761.49406	1.22e+11	38347.16578	131362.7928	210817.3433	7.33e+12	0.604002	19853.70615	2.728882	57731.48581	0.329427	50874.70143	66467.53255	66467.53255	1718.883767	130553.4524	0.017568	0.001274	-0.504663	1089.77951	0.007396	5455.836498	76.242536	0.64648	0.02415	2.206836	3.601552	4.37097
Radiologist 1	BAMNW	27	BAMNW27	L-AP	168.297862	920.743593	288.002921	60681.84703	583.358753	5173.840868	1557.293822	241610.4925	4044.685754	40402.97299	12354.07491	924701.3823	24004.21233	3033.188294	464.442811	11533.14308	23180.7206	42083.03543	1.28e+11	36950.4693	117958.9802	186420.4167	9.42e+12	0.625926	20438.94016	1.875986	62366.21169	0.379173	56487.35513	72182.47383	72182.47383	2237.258977	143558.5318	0.019187	0.000618	-0.519186	1273.964401	0.002846	5480.745561	76.161438	0.614875	0.014183	2.65468	4.003063	4.916043
Radiologist 1	BAMNW	29	BAMNW29	L-AP	204.709801	992.90289	258.247021	58224.24041	729.083924	5302.959454	1501.858978	229214.3473	5226.837735	39610.80692	10891.89098	880459.7443	23492.0782	3072.016552	529.946068	15243.5184	28163.95131	40057.28217	1.71e+11	45998.60307	152612.0918	201311.1779	8.34e+12	0.714457	25469.97793	2.038948	67340.94637	0.31713	56124.67923	79095.71983	79095.71983	2082.602651	156231.0087	0.040227	0.002565	-0.532149	1164.98441	0.028198	5692.767812	78.203038	0.672215	0.025033	1.334727	3.649009	4.366308
Radiologist 1	BAMNW	30	BAMNW30	L-AP	180.849275	903.746665	236.807037	57672.17361	648.727077	4700.452279	1244.768464	229528.1057	4640.39762	35776.40606	9394.50312	882268.7096	21741.50532	2806.956738	486.090353	11294.95398	20782.98236	48814.14909	1.51e+11	33609.98301	105121.5583	251711.4332	1.02e+13	0.674256	24832.55933	1.415422	56654.91417	0.431914	54470.43401	72449.44884	72449.44884	2039.20953	151655.4077	0.035881	0.000935	-0.550878	1172.507165	0.00403	5280.47736	74.920579	0.647501	0.016507	1.675118	3.94853	4.739001
Radiologist 1	BAMNW	32	BAMNW32	L-AP	156.084364	877.001728	254.448834	51800.91383	567.220874	4577.365829	1346.997995	202879.7701	4059.605315	34088.42321	9895.786996	779226.1363	20133.0309	2663.146961	466.468529	14604.24661	27769.38233	46873.79168	1.41e+11	44336.55229	188257.5655	188976.8777	9.87e+12	0.554513	21381.98621	2.263397	61247.66714	0.273137	57311.75969	78313.20951	78313.20951	2455.69761	169375.5175	0.081826	0.004978	-0.507054	1151.322409	0.260786	5904.292229	79.638254	0.66086	0.020284	1.907258	3.648475	4.436177
Radiologist 1	BAMNW	34	BAMNW34	L-AP	186.744723	712.034684	222.394914	60381.57167	650.863429	3634.312477	1211.002582	247917.4541	4578.13848	28697.32582	9834.314684	955922.1998	14284.87265	1772.446466	302.895048	14455.36381	19811.64779	23411.84893	1.58e+11	41758.14441	112365.4245	160891.5635	1.05e+13	0.649992	27720.74537	1.839439	52761.05458	0.316622	46792.07311	60699.94356	60699.94356	1686.316977	109556.9197	0.077163	0.00574	-0.547205	956.284606	0.086581	4484.227969	67.777138	0.6078	0.011916	2.604194	4.177485	5.072184
Radiologist 1	BAMNW	35	BAMNW35	L-AP	194.695387	1065.635584	338.990663	57237.72213	719.159625	5404.169259	1721.214605	224757.8836	4960.846643	39475.03203	12108.69941	863075.4229	22405.48598	2963.79503	531.949534	12985.85684	27125.81535	33385.17317	1.25e+11	49467.87676	112241.6134	135629.2166	8.97e+12	0.670006	19839.08131	2.339048	71668.45385	0.274657	60404.09925	82498.98366	82498.98366	2150.988718	166819.9456	0.079014	0.005673	-0.528919	1120.650392	0.198202	5266.900435	75.531464	0.685314	0.022146	1.01881	3.545542	4.216775
Radiologist 1	BAMNW	37	BAMNW37	PVP	124.480626	678.418206	211.985046	54501.63627	440.994043	3562.098361	1169.433408	222246.0248	3061.785092	30528.74702	9400.16172	864208.7704	18066.80021	1951.67091	341.952533	13311.90802	30176.90717	33227.26886	1.99e+11	30532.55869	158187.5305	185630.8515	1.25e+13	0.675492	19308.8023	1.825577	55129.31449	0.311532	55073.58417	67779.81187	67779.81187	1691.895551	141551.8162	0.07255	0.005672	-0.551437	966.121271	0.061655	4269.621517	66.26383	0.623109	0.015023	2.645807	4.057583	4.885434
Radiologist 1	BAMNW	39	BAMNW39	PVP	193.027031	997.392278	343.933725	57757.2467	703.89153	5064.889532	1803.260206	225874.9653	4798.444189	37201.14612	12713.51989	863250.489	19689.18205	2557.737797	460.431521	14659.58498	21145.63017	24121.67695	99108018973	45924.74455	116246.1457	292018.4137	8.84e+12	0.604051	24255.13086	2.525858	64953.61672	0.256007	52290.08089	74297.4966	74297.4966	2252.357221	143027.6221	0.073942	0.005239	-0.505158	1111.736665	0.236282	5620.108676	77.996347	0.678658	0.018989	1.835636	3.586778	4.347173
Radiologist 1	BAMNW	40	BAMNW40	PVP	132.67162	765.309669	308.995601	63999.65068	467.146355	4251.325923	1791.475788	255049.1139	3430.084167	34451.52159	13397.69642	982349.0031	17623.741	1992.70378	323.642447	9185.964464	23332.33164	26501.24415	1.19e+11	31073.99912	144090.1038	184583.8008	7.66e+12	0.605584	18433.3534	2.116796	55104.23137	0.304626	46023.40998	61032.51584	61032.51584	1760.007604	115488.2472	0.079856	0.005339	-0.552177	1045.49161	0.144225	5631.476932	76.57126	0.651906	0.017631	2.406864	3.915278	4.687015
Radiologist 1	BAMNW	42	BAMNW42	PVP	169.142602	1063.274218	365.042809	58729.17416	662.83358	5574.629283	1927.025459	229886.8708	4544.419847	41242.47363	14076.63687	883363.6963	22621.41692	2984.770243	529.088807	9881.572478	23508.81862	47197.38242	1.04e+11	42812.66494	126979.7091	193751.9735	8.75e+12	0.679844	18159.71974	2.28077	68279.01408	0.241241	57945.42826	78544.39065	78544.39065	848.240711	159459.8147	0.020395	0.000437	-0.510819	1118.631209	0.003009	5593.630436	77.793868	0.680848	0.021991	1.706414	3.521356	4.22941
Radiologist 1	BAMNW	44	BAMNW44	PVP	122.151418	683.447365	294.041315	56208.17817	438.802857	3779.190383	1679.942337	228041.6583	3144.007661	34912.8456	12869.61498	881376.5824	18899.22296	1660.445189	267.254631	11670.7972	30125.193	38803.89202	1.68e+11	29172.8243	138277.0471	157950.4709	1.34e+13	0.605016	15884.24961	1.948673	60643.10685	0.321625	52699.28237	65924.54872	65924.54872	1683.522853	126527.7316	0.061786	0.004859	-0.515315	1008.54382	0.033386	4540.3306	68.481205	0.614898	0.019885	3.36064	3.858059	4.711257
Radiologist 1	BAMNW	45	BAMNW45	PVP	215.959486	1074.952135	371.866341	51654.83891	749.929037	5355.788952	1934.867174	201840.3599	5374.824784	39267.91529	13992.63261	772612.296	19900.45789	2670.992742	487.126308	14113.75751	34691.29735	51617.93398	1.24e+11	52126.83722	199454.502	262528.4008	1.04e+13	0.56638	31402.06469	1.800367	85104.59223	0.435163	66135.51387	95304.6257	95304.6257	1006.915982	179607.2536	0.013104	0.000438	-0.504502	1103.966923	0.003074	5499.076114	77.093932	0.713584	0.030908	0.750138	3.196357	3.775697
Radiologist 1	BAMNW	47	BAMNW47	PVP	184.121702	951.092884	315.207207	51653.78736	741.971484	4977.171539	1651.541281	202478.7444	5540.359992	36823.14464	11186.66988	774346.4558	20096.11477	2583.658775	451.763975	15568.04986	39857.37383	48434.70986	1.57e+11	50246.31393	176389.7648	246130.8668	1.38e+13	0.65362	29903.3679	1.633071	78116.64751	0.443783	64653.34676	87901.69059	87901.69059	1503.826648	165470.0994	0.043834	0.00494	-0.46479	1003.453259	0.042039	5321.97181	75.760286	0.677521	0.030923	1.751925	3.280391	4.002209
Radiologist 1	BAMNW	49	BAMNW49	PVP	190.650575	1006.717389	329.944192	51025.01598	685.578541	5065.472643	1682.716281	199919.4504	4487.53216	37201.76598	12392.49454	768894.9773	20321.73928	2697.177821	486.122622	16562.86416	39531.74562	65070.12629	1.64e+11	45289.49428	154437.9965	251535.9507	9.96e+12	0.662044	30664.86216	1.717879	84669.01832	0.327536	68908.23298	98375.25211	98375.25211	911.418918	193498.1096	0.015081	0.000414	-0.489315	1182.1412	0.002861	6508.223699	83.590523	0.713586	0.032645	0.766114	3.131182	3.712487
Radiologist 1	BAMNW	51	BAMNW51	PVP	192.282953	1053.196745	358.37822	54872.79354	641.010404	5447.991715	1811.250564	214951.5614	4030.805441	39497.68391	12440.20687	821954.9988	23026.67159	2995.730747	502.535571	12924.06802	23285.79805	58070.86342	1.81e+11	49608.1553	204338.062	206768.2522	1.21e+13	0.66577	26903.29964	1.517429	75206.59411	0.442266	62692.99057	82707.34901	82707.34901	1623.68157	153512.9082	0.038996	0.003481	-0.490121	968.849124	0.030387	5265.909939	75.512971	0.667954	0.028359	1.332472	3.412292	4.128398
Radiologist 1	BAMNW	52	BAMNW52	PVP	196.005526	1035.050011	339.234181	52067.66468	704.804599	5207.982168	1730.056426	203821.0856	4613.86591	38248.89712	12741.07104	783624.9746	20893.96017	2773.121143	499.810303	12760.74269	43302.1854	32039.32429	92509025723	40407.21536	170207.0035	294024.69	1.07e+13	0.662044	29967.49918	1.596758	81781.55512	0.553233	68013.07152	96314.37327	96314.37327	1586.621105	191726.8837	0.014483	0.00154	-0.509879	1121.920691	0.007061	6164.137882	81.513033	0.713579	0.029209	0.821176	3.281927	3.888123
Radiologist 1	BAMNW	54	BAMNW54	PVP	169.321395	1077.303516	395.045349	56042.8006	643.865904	5595.609765	2013.296154	219991.622	4428.853072	41456.24878	14653.5632	842784.9809	22373.8325	2938.447707	512.936772	13989.05047	32581.41196	39486.5358	1.13e+11	36588.33434	216683.195	181410.4832	1.18e+13	0.667578	19922.72796	1.843288	81062.00465	0.406813	62620.00555	87441.73802	87441.73802	1575.094583	167720.2148	0.029205	0.002447	-0.509693	1011.849743	0.014566	5937.387471	80.012078	0.700602	0.029406	1.294049	3.375104	4.024607
Radiologist 1	BAMNW	56	BAMNW56	PVP	183.442254	873.261667	333.023988	58385.58057	723.467977	5200.909598	1822.352866	229545.895	5012.368064	41455.99179	13651.5816	879477.4094	22792.04212	2655.088755	356.795424	12333.76819	23153.98191	26917.75734	1.53e+11	40136.4855	122287.0755	250747.0941	9.83e+12	0.662044	27194.5325	1.748742	73886.86077	0.442013	62577.52471	84131.97065	84131.97065	1150.213049	161559.6285	0.01333	0.00078	-0.52226	867.761658	0.004204	4148.555933	67.024348	0.659025	0.024166	1.697818	3.625812	4.35461
Radiologist 1	BAMNW	57	BAMNW57	PVP	138.067768	838.059649	420.664438	49223.96238	499.545418	4390.067269	2376.273884	212196.7173	3768.534198	34345.83725	18662.16116	908544.3752	11915.14189	1514.247968	279.327443	12924.38559	58419.14103	45072.70619	1.83e+11	24276.26876	152744.7829	128094.7695	1.51e+13	0.462254	21403.65563	1.702176	81027.55467	0.323262	67500.60481	86955.38597	86955.38597	1266.770256	164362.7789	0.048448	0.000799	-0.574035	904.556698	0.003123	3020.531478	55.947031	0.642171	0.010589	1.248162	4.100536	4.876346
Radiologist 1	BAMNW	59	BAMNW59	PVP	169.196579	850.870251	304.461211	46886.12853	653.559488	4468.063842	1646.442673	206450.76	4610.836861	34642.7894	13299.81341	908439.3243	16732.13913	2168.06168	377.212462	15643.44432	27679.91267	36966.27372	1.91e+11	48350.71805	151108.7201	194786.6567	1.08e+13	0.71452	30070.38563	1.628565	70618.68996	0.417875	64919.4395	82086.59267	82086.59267	1248.787818	157038.6051	0.046524	0.001448	-0.574779	837.083399	0.004321	2545.657601	48.674562	0.587198	0.006933	1.529238	4.372205	5.259474
Radiologist 1	BAMNW	61	BAMNW61	PVP	213.553452	1068.214656	335.775737	51072.18327	703.704243	5347.132381	1706.769807	199729.4815	4410.332603	39502.07405	12611.98536	767294.6931	22479.75609	2936.658331	518.885467	14919.61151	23251.06847	42307.66866	1.09e+11	59528.38604	120089.8075	209026.894	1.01e+13	0.697384	29436.45815	2.063743	82724.52141	0.263023	68893.37141	95887.32995	95887.32995	748.568034	188663.8188	0.017758	0.00043	-0.49525	1118.385397	0.002944	5653.228396	78.096477	0.719551	0.034923	0.732689	3.124611	3.68614
Radiologist 1	BAMNW	62	BAMNW62	PVP	206.280862	900.295724	332.774394	56371.09104	752.413562	5248.304307	1929.323093	221777.6239	5799.973511	40467.97384	13946.88118	850336.2958	20721.11915	2566.567652	361.240468	15843.01904	29219.66458	30903.73167	1.58e+11	48225.07791	134200.2127	218933.3013	7.06e+12	0.612561	26873.73152	1.689886	69385.99166	0.363366	57911.99439	76125.41956	76125.41956	1596.635204	138855.9634	0.044996	0.001989	-0.534384	922.395371	0.008965	4687.37894	71.267803	0.667127	0.023163	1.468452	3.649882	4.34801
Radiologist 1	BAMNW	64	BAMNW64	PVP	217.477678	1074.43073	370.675818	57436.37251	836.126989	5984.684526	1993.217721	225426.345	5770.251262	44449.66636	14115.04997	865858.5018	24564.36513	3155.339816	486.277233	16280.83683	29778.92387	44768.89427	1.86e+11	54730.89291	125132.7451	228177.9941	1.23e+13	0.645365	27156.98053	1.838451	76107.94147	0.271436	63068.59763	86782.82327	86782.82327	856.844203	167758.4296	0.025218	0.00061	-0.551293	918.880956	0.003625	4353.315886	68.666667	0.66998	0.017417	1.026342	3.752339	4.455174
Radiologist 1	BAMNW	66	BAMNW66	PVP	204.134152	1012.667962	338.193508	42883.59129	663.056272	5117.56061	1787.042596	167706.79	4464.328911	37204.0962	12726.81616	638435.685	20012.95112	2667.461741	470.340301	22314.31612	37190.39587	60831.73348	2.12e+11	45269.48571	167211.5354	402236.9974	1.21e+13	0.429958	36045.58033	1.429264	99957.63757	0.518783	80235.66504	111674.0113	111674.0113	1023.674664	210735.1899	0.033343	0.002638	-0.503063	833.539166	0.015615	4478.441505	69.660972	0.750486	0.050962	0.628476	2.940396	3.425776
Radiologist 1	BAMNZ	0	BAMNZ0	NCE	176.903685	973.893254	316.295003	42234.97886	631.714038	4868.502941	1585.522045	164101.1549	4171.455949	35672.05434	11451.23696	620732.5655	20049.36144	2651.266859	480.694566	15562.92516	50621.75477	50776.03823	2.15e+11	42725.1454	129255.0136	308832.2727	1.14e+13	0.723127	30608.68687	15.972132	91773.70648	0.006964	76640.15926	106906.7449	106906.7449	47.357939	213470.8796	0.025882	0.000634	-0.238513	664.461215	0.006013	3875.729299	64.368023	0.729484	0.096025	0.722857	2.148111	2.713889
Radiologist 1	BAMNZ	2	BAMNZ2	NCE	159.079508	1104.137128	445.651861	48373.76241	587.035038	5560.895667	2352.855614	188842.6169	4095.691322	40286.37123	17463.735	718886.1821	18726.94491	2621.005016	499.40576	10153.02314	53770.934	48680.63962	1.73e+11	35378.44296	134308.694	146718.6524	1.46e+13	0.525643	20066.8626	15.079398	99867.4829	0.008127	73410.24406	106164.8231	106164.8231	54.438811	204857.464	0.022657	0.000616	-0.25918	680.357141	0.006045	3903.744662	64.661619	0.721214	0.083316	0.752194	2.225344	2.807787
Radiologist 1	BAMNZ	3	BAMNZ3	NCE	159.387593	933.294208	277.685127	40512.91553	551.195963	4761.061747	1452.986305	157290.6004	3358.478217	34750.74434	10401.15354	594411.6576	20991.11258	2756.879479	496.221488	15364.20036	26480.05613	40431.1244	1.68e+11	52516.57994	233753.7855	221073.5361	1.05e+13	0.758678	30056.52938	14.181812	85929.25479	0.00905	76602.20839	111673.4386	111673.4386	55.436134	244778.7154	0.019614	0.000631	-0.230872	667.201043	0.006286	3894.964377	64.419918	0.742204	0.108448	0.64098	2.038887	2.54556
Radiologist 1	BAMNZ	5	BAMNZ5	NCE	153.319916	1064.161021	429.516703	47080.40782	565.780997	5359.559298	2267.668724	183002.6078	3947.403767	38827.77315	16831.44746	693182.6581	18048.92192	2526.109577	481.324403	10235.92818	53565.5547	49079.66628	1.72e+11	35786.34501	134095.56	147967.209	1.46e+13	0.525643	20190.10509	17.214304	99797.31053	0.006454	73045.22374	105999.2724	105999.2724	46.000436	204212.3633	0.028478	0.000617	-0.253439	703.69651	0.005798	3970.276425	65.166289	0.724591	0.093011	0.735211	2.195819	2.765815
Radiologist 1	BAMNZ	7	BAMNZ7	E-AP	171.539547	1190.619618	480.557926	51251.06542	633.015061	5996.4576	2537.145052	200315.0538	4416.489859	43441.8358	18831.59698	765661.8364	20193.74897	2826.297486	538.522145	10162.07203	53349.98795	48661.96308	1.74e+11	35434.89166	133972.6984	146804.3751	1.46e+13	0.525643	20007.13317	16.606365	99077.18071	0.007296	73203.29355	105663.8968	105663.8968	55.325237	204494.0927	0.024601	0.000596	-0.289929	699.990972	0.005952	4031.823662	65.741579	0.729756	0.079107	0.711294	2.291378	2.843141
Radiologist 1	BAMNZ	9	BAMNZ9	L-AP	165.003532	1145.254528	462.247667	49798.41145	608.895868	5767.980064	2440.474536	194568.7937	4248.212393	41786.61136	18114.07394	745176.3359	19424.32503	2718.60966	518.003329	10176.52581	53672.04846	48886.05305	1.73e+11	35547.09227	134244.3823	147197.4776	1.46e+13	0.525643	20077.16197	20.150061	99587.77911	0.00534	73319.52023	106075.6558	106075.6558	48.381962	205049.903	0.028265	0.000616	-0.229584	716.619578	0.005806	4005.070166	65.447212	0.705604	0.08128	0.800736	2.200282	2.812064
Radiologist 1	BAMNZ	10	BAMNZ10	L-AP	158.049796	1096.990117	442.767184	48257.01214	583.235196	5524.900336	2337.625726	188723.2389	4069.180167	40025.60006	17350.69333	721249.3684	18605.72657	2604.039414	496.173138	10157.35933	53326.13133	48658.44197	1.74e+11	35577.40378	133717.7934	147135.9504	1.46e+13	0.525643	20057.27674	20.470457	99177.49308	0.005375	72934.19459	105537.2307	105537.2307	48.26406	203736.6601	0.029629	0.000624	-0.259591	680.485617	0.006063	3861.940791	64.34574	0.716156	0.076584	0.757855	2.244598	2.824222
Radiologist 1	BAMNZ	12	BAMNZ12	L-AP	165.694422	1150.049847	464.183154	49961.82679	611.445389	5792.131294	2450.693098	195219.489	4266.000172	41961.57696	18189.91976	747542.1358	19505.65703	2729.992807	520.172272	10190.05004	53738.72646	48733.75096	1.73e+11	35661.46378	134630.9098	147478.8765	1.46e+13	0.525643	20073.65662	15.012084	99819.84953	0.009476	72860.41266	105717.3876	105717.3876	66.784288	203156.1945	0.017333	0.000589	-0.241146	696.682765	0.006277	4044.877561	65.685961	0.735145	0.102499	0.710586	2.120584	2.671153
Radiologist 1	BAMNZ	14	BAMNZ14	L-AP	153.813104	1067.584137	430.898341	47370.64397	567.60096	5376.799537	2274.963195	184752.7489	3960.101487	38952.6715	16885.58963	703316.0211	18106.98038	2534.235382	482.872692	10278.75659	53752.38962	49200.5902	1.71e+11	35726.82995	134371.1959	147993.7778	1.46e+13	0.525643	20224.57364	14.939627	100056.0757	0.009877	73619.2189	106448.6001	106448.6001	70.199282	205457.6751	0.015507	0.000588	-0.200578	735.999657	0.005734	4197.802473	66.773139	0.734696	0.111419	0.697	2.008461	2.550456
Radiologist 1	BAMNZ	15	BAMNZ15	L-AP	158.158706	1097.746037	443.072288	48313.74477	583.637095	5528.707462	2339.236549	188884.5912	4071.984178	40053.1811	17362.64943	722122.0417	18618.54749	2605.833818	496.515043	10269.02687	53834.05812	48748.33852	1.72e+11	35944.42894	134799.8169	147461.0202	1.46e+13	0.525643	20155.56344	16.537312	99986.39735	0.006702	73098.58394	105744.7863	105744.7863	59.664549	202850.7872	0.018773	0.000573	-0.202333	760.615895	0.005369	4348.071213	67.972403	0.716006	0.097941	0.735777	2.060814	2.628955
Radiologist 1	BAMNZ	17	BAMNZ17	L-AP	165.02726	1145.419218	462.314139	49821.90531	608.983428	5768.809511	2440.825481	194547.7749	4248.823295	41792.62037	18116.67878	744434.191	19427.11829	2719.000602	518.077819	10260.93181	53891.17315	48854.684	1.72e+11	35872.48207	135145.6161	147634.3775	1.46e+13	0.525643	20214.34136	19.260247	100226.221	0.005198	73690.37547	106335.4285	106335.4285	48.825589	204674.9307	0.021697	0.000558	-0.184925	751.244452	0.005547	4364.375422	68.062836	0.719247	0.104374	0.757147	2.025443	2.609739
Radiologist 1	BAMNZ	19	BAMNZ19	L-AP	152.768846	1060.336161	427.972913	47219.13289	563.747439	5340.295706	2259.518157	184193.9356	3933.215814	38688.21646	16770.95105	698662.0682	17984.0496	2517.03011	479.594403	10365.90709	54487.75715	49156.52983	1.69e+11	36167.3722	136640.2789	148461.1906	1.45e+13	0.525643	20398.50951	18.900836	101239.6505	0.005135	74286.82987	107164.6636	107164.6636	50.085046	205780.8438	0.032681	0.000543	-0.247705	826.965081	0.004665	4637.523834	70.280074	0.719674	0.082858	0.781347	2.218933	2.814854
Radiologist 1	BAMNZ	20	BAMNZ20	L-AP	155.733419	1080.91264	436.277992	47734.71302	574.687306	5443.927445	2303.365504	186173.0939	4009.542298	39438.98521	17096.40172	710062.2265	18333.0412	2565.874635	488.901228	10723.79268	55536.29549	51018.21671	1.61e+11	37324.375	140031.7993	153916.3465	1.42e+13	0.525643	20999.57562	10.276223	103296.4291	0.012375	76225.15411	110163.435	110163.435	98.072148	213061.3061	0.01857	0.000472	-0.219614	922.926375	0.004188	5366.910421	75.32338	0.729536	0.095294	0.725021	2.091284	2.657714
Radiologist 1	BAMNZ	22	BAMNZ22	L-AP	161.044003	1117.772277	451.15528	48911.52797	594.284418	5629.567968	2381.911367	191242.7861	4146.269603	40783.87343	17679.39717	727286.9391	18958.20665	2653.372184	505.572994	10422.66437	54146.02417	49599.59296	1.68e+11	36133.33315	136187.4392	150218.6927	1.45e+13	0.525643	20424.93462	14.265412	100290.2051	0.007253	73856.79834	106635.047	106635.047	60.493006	205534.8432	0.031313	0.000525	-0.323381	830.89388	0.004758	4742.272971	71.210586	0.728576	0.074333	0.723464	2.400424	2.962354
Radiologist 1	BAMNZ	24	BAMNZ24	L-AP	152.444151	1058.082524	427.0633	46821.56017	562.549251	5328.945449	2254.715781	181957.2953	3924.856163	38605.98858	16735.30609	689223.1928	17945.82633	2511.680418	478.575073	10478.31758	54436.15983	49777.78329	1.67e+11	36627.22795	136829.036	149910.7386	1.44e+13	0.525643	20598.35878	9.783555	101460.1868	0.015313	74701.50067	107828.1809	107828.1809	99.332527	207793.9912	0.019439	0.000522	-0.305592	841.826863	0.004581	4775.299453	71.42938	0.718285	0.073148	0.735635	2.376468	2.947738
Radiologist 1	BAMNZ	25	BAMNZ25	L-AP	163.613968	1150.935689	475.311635	49936.78778	586.82248	5797.920716	2525.4605	195373.6622	3668.341575	41743.07756	18603.61434	749225.6988	19471.12165	2685.637736	512.010085	9816.42193	58068.9701	48873.56459	1.39e+11	34334.13462	149888.0245	168606.6993	1.28e+13	0.492519	19091.94218	9.862517	100079.8746	0.014603	74796.32539	106815.8279	106815.8279	114.112374	208011.6205	0.026243	0.000517	-0.35678	894.845669	0.004196	4953.312874	72.903704	0.710001	0.057143	0.8	2.605319	3.214421
Radiologist 1	BAMNZ	27	BAMNZ27	L-AP	193.03577	1104.535754	428.142087	49578.06833	635.045251	5679.83203	2405.404867	193908.6533	4226.53314	41705.59619	17993.05888	742684.8003	19486.00417	2639.381912	483.357897	13717.46469	53136.56564	43568.95484	1.76e+11	42608.1822	143360.0645	162667.9761	1.55e+13	0.524016	27648.23877	11.24984	98823.54055	0.01061	75116.11376	106983.5464	106983.5464	81.042185	202638.8657	0.038778	0.000488	-0.358408	955.997266	0.003909	5249.682789	75.059573	0.693194	0.047083	0.88326	2.698009	3.355613
Radiologist 1	BAMNZ	29	BAMNZ29	L-AP	174.185736	1155.380183	462.308587	50528.59195	625.076665	5843.994821	2492.851536	197547.7405	4281.200737	42542.54334	18379.60465	755445.3372	19881.73795	2726.066619	518.88586	15001.11117	52003.42189	44625.80892	1.65e+11	28419.32611	130359.6104	167792.4294	1.42e+13	0.535443	20506.94456	10.863683	99360.04353	0.013102	75161.37542	107089.9392	107089.9392	110.29977	209132.7251	0.035298	0.000481	-0.411512	987.62702	0.003735	5358.108703	75.930137	0.695865	0.0394	0.855325	2.865152	3.505799
Radiologist 1	BAMNZ	31	BAMNZ31	L-AP	153.916251	1068.300059	431.187302	47446.2059	567.981593	5380.405223	2276.488787	185196.5391	3962.757134	38978.79319	16896.91312	703787.6654	18119.12293	2535.934842	483.196507	10819.22022	55884.26536	51135.80826	1.59e+11	37562.01736	140384.688	155176.2174	1.42e+13	0.525643	21137.0848	8.640036	103730.8773	0.018219	76400.57226	110364.5526	110364.5526	143.098087	212859.3711	0.024141	0.000468	-0.314455	1018.35198	0.003552	5545.059479	76.962355	0.688751	0.054092	0.916219	2.568234	3.244451
Radiologist 1	BAMNZ	32	BAMNZ32	L-AP	161.429114	1120.445244	452.234143	48996.48206	595.705551	5643.030151	2387.607314	191717.1836	4156.184723	40881.40133	17721.67453	728889.5508	19003.54207	2659.717286	506.781988	10734.94564	55691.73202	51183.70484	1.61e+11	37305.31702	139991.1219	154494.2731	1.42e+13	0.525643	21050.27433	9.059358	103239.0496	0.014219	76090.97883	109944.2912	109944.2912	93.399604	212248.7912	0.025393	0.00046	-0.367939	963.778293	0.003949	5438.072561	76.289839	0.716855	0.059487	0.78347	2.626616	3.221328
Radiologist 1	BAMNZ	34	BAMNZ34	L-AP	156.029853	1082.970121	437.108433	47979.99721	575.781205	5454.289781	2307.749884	187824.6192	4017.17433	39514.05602	17128.94415	713575.7249	18367.93754	2570.758692	489.831836	10743.69465	55320.64958	51162.77416	1.61e+11	37509.8054	140480.9677	155055.7006	1.42e+13	0.525643	21127.95006	7.045064	103276.1379	0.024914	76609.52457	110289.7432	110289.7432	162.316765	213478.7468	0.021832	0.000466	-0.364036	997.409964	0.003657	5480.815843	76.642372	0.695693	0.052372	0.883244	2.707218	3.354598
Radiologist 1	BAMNZ	36	BAMNZ36	L-AP	148.287837	1029.234429	415.419631	45990.03641	547.211624	5183.654392	2193.242072	178930.5898	3817.846904	37553.41543	16279.02626	678168.9439	17456.54227	2443.200696	465.526961	10805.69903	56682.53116	51552.61589	1.58e+11	37633.31808	141996.5644	155296.1527	1.41e+13	0.525643	21284.49228	11.522769	105471.9234	0.010833	76905.66093	111605.3599	111605.3599	85.021034	214193.1007	0.025617	0.000456	-0.287145	1004.630755	0.003719	5564.912693	76.88197	0.715935	0.075972	0.74441	2.325368	2.901245
Radiologist 1	BAMNZ	37	BAMNZ37	L-AP	159.855073	1109.520162	447.824561	48764.70621	589.897028	5588.006873	2364.326563	190799.7699	4115.659172	40482.78062	17548.87648	729645.8342	18818.24496	2633.783282	501.840528	10937.48099	56740.87236	52031.15165	1.56e+11	38102.14138	143244.2433	157968.8705	1.4e+13	0.525643	21461.70719	7.044887	105647.3895	0.031923	78118.09225	112563.5398	112563.5398	215.711785	217497.6731	0.019232	0.000436	-0.344645	1074.301276	0.003472	5956.852889	79.699123	0.699555	0.060071	0.886499	2.611924	3.272034
Radiologist 1	BAMNZ	39	BAMNZ39	PVP	147.392701	1023.02148	412.91196	45750.71074	543.908395	5152.363388	2180.00262	177850.4796	3794.800564	37326.72515	16180.75832	674075.1935	17351.16627	2428.452374	462.716819	10927.05078	57400.55867	52261.74095	1.55e+11	38170.19339	143737.882	157159.9111	1.4e+13	0.525643	21490.41578	8.051927	106912.0786	0.018692	78078.43636	113288.8539	113288.8539	124.646069	217840.8429	0.019107	0.000438	-0.297563	1038.731661	0.003641	5769.912551	78.276677	0.720628	0.077683	0.761817	2.362734	2.948
Radiologist 1	BAMNZ	41	BAMNZ41	PVP	165.431681	1148.226214	463.447099	50079.0756	610.47582	5782.946712	2446.807034	195933.2278	4259.235576	41895.03849	18161.07601	750875.6435	19474.72691	2725.663858	519.347434	10970.84682	57260.47062	52081.43767	1.55e+11	38228.34922	144054.1169	158015.5296	1.4e+13	0.525643	21583.39341	10.830284	106504.1276	0.014035	79110.6189	113553.5295	113553.5295	114.447954	219622.4694	0.029344	0.000426	-0.357865	1077.058182	0.003526	6066.260423	80.466176	0.694921	0.052088	0.863289	2.665426	3.306373
Radiologist 1	BAMNZ	42	BAMNZ42	PVP	151.818967	1053.743252	425.311883	46629.54161	560.242196	5307.091063	2245.46903	181211.0754	3908.760047	38447.66266	16666.6734	686396.6392	17872.22921	2501.379836	476.612403	11017.22589	57396.67732	52550.66905	1.54e+11	38641.837	143695.2701	157718.7667	1.4e+13	0.525643	21781.32574	10.495096	107037.9867	0.012261	78802.95994	113925.8566	113925.8566	86.915691	219846.1275	0.02253	0.000435	-0.286989	1046.609873	0.003634	5821.677894	78.608406	0.711571	0.073579	0.785027	2.353545	2.951265
Radiologist 1	BAMNZ	44	BAMNZ44	PVP	158.749421	1101.84607	444.727144	48586.49915	585.816954	5549.356943	2347.973495	190281.3698	4087.192861	40202.77798	17427.49817	726013.2047	18688.08695	2615.566494	498.369505	11027.32147	57468.24544	52380.568	1.54e+11	38615.50569	144254.7383	158381.9852	1.4e+13	0.525643	21745.52139	12.768021	107102.8713	0.009786	79182.5005	114135.4137	114135.4137	76.857114	220590.3908	0.030272	0.000416	-0.359895	1029.075579	0.003885	5955.982799	79.653835	0.720246	0.061517	0.731673	2.545577	3.113109
Radiologist 1	BAMNZ	46	BAMNZ46	PVP	150.032628	1041.344652	420.307559	46462.49102	553.65025	5244.646534	2219.048294	180991.3846	3862.768623	37995.27808	16470.56926	686148.4451	17661.9402	2471.947991	471.004465	11088.95675	57680.41206	52740.47356	1.53e+11	38767.66067	144737.6181	158666.6263	1.39e+13	0.525643	21781.00679	10.704623	107348.3287	0.010644	78865.99175	114239.9005	114239.9005	82.340106	220481.9379	0.02844	0.000419	-0.306815	1088.628028	0.003358	6006.359537	79.929946	0.696363	0.059616	0.848429	2.486213	3.12877
Radiologist 1	BAMNZ	47	BAMNZ47	PVP	148.134706	1028.171582	414.990644	45946.20966	546.646542	5178.301451	2190.977204	178745.8157	3813.904375	37514.63561	16262.2156	677468.6274	17438.51563	2440.677705	465.046231	11056.867	57980.03835	52594.63471	1.53e+11	38746.17381	145466.8805	158568.811	1.39e+13	0.525643	21827.17226	9.173557	107888.9858	0.014623	79171.58699	114513.3904	114513.3904	90.898288	220448.4178	0.023864	0.000416	-0.330752	1062.316875	0.003504	5890.404251	79.181149	0.715568	0.063657	0.757713	2.488335	3.07511
Radiologist 1	BAMNZ	49	BAMNZ49	PVP	154.019537	1069.016943	431.47665	47386.58484	568.362738	5384.015749	2278.016427	185008.3275	3965.416346	39004.94994	16908.25181	704229.4561	18131.28179	2537.636583	483.520756	11222.96456	58156.1643	53403.36135	1.5e+11	39166.54972	146467.2449	160347.5324	1.38e+13	0.525643	22164.53558	9.877834	108623.9577	0.015197	80518.00583	116162.5808	116162.5808	108.331634	225237.8725	0.023815	0.000396	-0.33368	1124.553778	0.003522	6272.484794	81.710727	0.694579	0.057505	0.902066	2.590416	3.25346
Radiologist 1	BAMNZ	51	BAMNZ51	PVP	152.100672	1055.698508	426.101063	46716.06428	561.281744	5316.938548	2249.635573	181547.3186	3916.012882	38519.00358	16697.59897	687670.2711	17905.39173	2506.02123	477.496773	11084.00627	58352.79697	52829.84197	1.52e+11	38743.15695	145354.28	158854.0149	1.39e+13	0.525643	21859.03846	9.327784	108642.2215	0.012702	79441.6019	115145.7716	115145.7716	83.59115	221439.6048	0.031378	0.000451	-0.318005	1096.983627	0.003077	5867.961637	79.109397	0.683456	0.052151	0.889188	2.573679	3.23929
Radiologist 1	BAMNZ	53	BAMNZ53	PVP	181.98385	1001.860667	325.378086	43071.62575	649.855047	5008.312339	1631.053676	167278.1907	4291.248162	36696.45311	11780.08354	632416.3099	20625.12141	2727.403615	494.498731	17326.07074	26413.24304	55677.81855	1.21e+11	66609.53899	108101.8543	312942.8041	1.14e+13	0.723127	33433.85491	9.715515	100508.9293	0.012848	83846.37516	116654.2818	116654.2818	75.964727	232165.4136	0.026709	0.000418	-0.357395	1046.117647	0.003712	5952.897775	79.644362	0.718539	0.061827	0.759369	2.558924	3.13953
Radiologist 1	BAMNZ	54	BAMNZ54	PVP	151.698555	1052.907501	424.974557	46592.55849	559.797853	5302.881869	2243.68809	181067.3522	3905.659907	38417.16881	16653.45463	685852.24	17858.05427	2499.395926	476.234389	11203.61557	58106.98879	53326.05193	1.51e+11	38808.59345	145946.2776	160913.7661	1.39e+13	0.525643	22044.30436	11.070051	108467.7308	0.009362	79568.59801	115557.7825	115557.7825	54.721955	223251.3643	0.03807	0.000415	-0.311369	1072.48897	0.003427	6021.64999	79.995754	0.707303	0.063218	0.792245	2.448949	3.055116
Radiologist 1	BAMNZ	56	BAMNZ56	PVP	179.764535	989.642854	321.41006	42692.7964	641.929986	4947.235359	1611.162778	165823.9503	4238.915868	36248.93539	11636.42398	627046.866	20373.59554	2694.142596	488.468259	17329.03043	26324.84272	55804.38894	1.21e+11	66729.49496	107778.6963	315988.4381	1.14e+13	0.723127	33571.84385	8.721261	100474.2831	0.013175	84336.62503	117095.9884	117095.9884	64.882116	233863.5436	0.029291	0.000413	-0.36565	1046.368105	0.00358	5990.297829	79.897539	0.721701	0.061361	0.756474	2.571011	3.149301
Radiologist 1	BAMNZ	58	BAMNZ58	PVP	152.931712	1061.466584	428.429174	46967.26599	564.348449	5345.988985	2261.927025	182539.2483	3937.409008	38729.46189	16788.83052	691427.5314	18003.22236	2519.713511	480.105697	11172.53417	58352.15529	53092.19371	1.51e+11	39129.63437	145791.3421	159742.2091	1.39e+13	0.525643	22035.48655	10.739661	108556.793	0.009942	79799.39887	115600.1088	115600.1088	66.754156	223251.3626	0.030515	0.000423	-0.305097	1089.50763	0.003345	6022.288529	80.006085	0.699986	0.063066	0.813331	2.454999	3.074118
Radiologist 1	BAMNZ	59	BAMNZ59	PVP	216.740051	994.777478	317.752977	46907.51743	784.65377	4989.4374	1639.974695	182743.444	5160.536842	36712.10409	11991.14892	694261.672	19560.41833	2564.808935	460.284451	17675.85906	37298.13421	46570.21967	1.46e+11	54705.12868	118592.2896	184881.2271	1.49e+13	0.684038	36475.94898	11.846639	92539.0273	0.010602	71968.92383	103035.635	103035.635	76.227574	190588.5362	0.024089	0.000409	-0.362431	1020.681971	0.003976	5898.144976	79.285603	0.720344	0.062693	0.738654	2.556288	3.126362
Radiologist 1	BAMNZ	61	BAMNZ61	PVP	175.099245	963.959417	313.068753	41974.06043	625.270473	4818.843583	1569.349515	163151.5121	4128.90656	35308.19478	11334.43286	617297.854	19844.85536	2624.223595	475.791419	17187.07286	26292.94826	55593.20704	1.22e+11	66713.86991	107643.281	312331.9694	1.14e+13	0.723127	33393.79938	8.810731	100064.0041	0.015563	83854.57343	116489.4206	116489.4206	96.054516	232435.8747	0.025913	0.000426	-0.328064	1068.494627	0.003545	5906.218543	79.339714	0.69813	0.061988	0.895448	2.562318	3.218909
Radiologist 1	BAMNZ	63	BAMNZ63	PVP	151.698555	1052.907501	424.974557	46592.55849	559.797853	5302.881869	2243.68809	181067.3522	3905.659907	38417.16881	16653.45463	685852.24	17858.05427	2499.395926	476.234389	11180.10148	58370.34295	53248.14101	1.51e+11	39238.36129	146335.5443	160420.5763	1.38e+13	0.525643	22003.32904	8.6919	108473.2586	0.013658	78996.57511	115027.2721	115027.2721	81.785929	221159.2421	0.038493	0.000431	-0.31385	1125.130413	0.002929	6092.309119	80.551231	0.687537	0.053976	0.900226	2.56249	3.231739
Radiologist 1	BAMNZ	64	BAMNZ64	PVP	208.246074	1015.708159	323.907941	44124.84464	738.031499	5127.35825	1664.474981	171434.5053	4674.742648	37718.41448	12174.79756	648019.607	20868.87427	2724.85177	483.554145	21531.07314	21514.02975	39047.58214	2.01e+11	52878.92023	134683.4428	207826.5377	1.33e+13	0.717151	41817.65756	11.47033	102594.3438	0.009747	82174.56267	116598.2112	116598.2112	67.68398	219386.4997	0.031468	0.000423	-0.321014	1039.27651	0.003605	5860.942187	78.995531	0.702157	0.061802	0.815831	2.498674	3.119835
Radiologist 1	BAMNZ	66	BAMNZ66	PVP	151.698555	1052.907501	424.974557	46592.55849	559.797853	5302.881869	2243.68809	181067.3522	3905.659907	38417.16881	16653.45463	685852.24	17858.05427	2499.395926	476.234389	11178.39089	58087.39102	52763.6762	1.52e+11	38737.3455	145724.4148	158919.0497	1.39e+13	0.525643	21897.41172	11.510164	108137.9825	0.139624	79245.603	114871.5993	114871.5993	1650.937048	221313.0204	0.996092	0.003614	-0.33502	994.836861	2.737185	5887.829112	79.190914	0.714155	0.060624	0.785593	2.520728	3.123677
Radiologist 1	BAMOA	0	BAMOA0	NCE	196.875983	948.145563	366.092943	52761.36017	687.124953	4820.351214	1976.910721	206285.1986	4583.872315	35712.16471	14759.76526	789428.63	16368.52713	2156.31554	385.176636	12044.90986	34686.92857	35943.10782	1.23e+11	37029.34819	127111.2609	163015.7548	1.02e+13	0.302148	26422.92942	31.586632	77178.53006	0.070588	51482.67291	77486.69851	77486.69851	741.622707	129166.8045	0.822625	0.003434	-0.23861	570.465601	2.987466	3876.101875	64.192692	0.76325	0.126429	0.554119	1.958585	2.398739
Radiologist 1	BAMOA	7	BAMOA7	NCE	197.599532	977.675925	425.196009	50576.16252	688.703931	4881.666905	2301.844189	197430.8823	4486.857504	35705.03964	17260.1804	754018.4898	13958.00173	1891.118786	354.880384	12977.33671	43342.5701	24810.30723	1.73e+11	47383.78159	178735.6094	162180.0018	1.04e+13	0.642985	28149.65677	36.034963	74544.41214	0.002817	55170.68858	80942.79869	80942.79869	33.892425	146532.7137	0.017016	0.00058	-0.236005	606.44041	0.008185	3888.956144	64.244096	0.773258	0.133897	0.524743	1.904646	2.322481
Radiologist 1	BAMOA	8	BAMOA8	E-AP	168.50744	959.589057	390.459293	49956.31825	618.671541	4811.762229	2030.659123	195135.7708	4136.664349	35315.88187	14873.53286	745227.2017	16305.68467	2162.431564	400.622324	13629.2669	18893.66741	34577.87634	1.19e+11	40398.59806	95262.48857	200097.3267	6.37e+12	0.293256	22218.41716	40.808819	83120.61357	0.002519	56318.87623	84303.82718	84303.82718	33.180761	148755.6644	0.015506	0.000572	-0.235434	610.423644	0.00854	3866.514702	64.094082	0.76259	0.127064	0.543045	1.935906	2.36277
Radiologist 1	BAMOA	10	BAMOA10	L-AP	173.095163	879.606787	425.689433	43656.90869	611.904755	4338.810513	2354.764527	170288.8243	4068.355887	31731.55323	17913.13399	649423.7443	9750.063354	1372.141231	280.822192	14885.32147	54794.34383	38760.01962	1.69e+11	48971.09373	252357.0286	158286.1674	1.44e+13	0.61919	27510.35673	34.612636	76273.33441	0.002725	63331.06439	87561.35248	87561.35248	34.712727	170188.3844	0.021012	0.000571	-0.226519	649.21837	0.007333	4051.693555	65.557665	0.762518	0.131248	0.563291	1.927488	2.372572
Radiologist 1	BAMOA	12	BAMOA12	L-AP	160.996842	916.818912	373.056009	48535.32249	591.096538	4597.295663	1940.149978	189722.7862	3952.287783	33741.80661	14210.59995	725361.24	15578.91888	2066.049148	382.766061	13711.27322	18977.97578	34745.32994	1.17e+11	40797.49412	95919.92284	201542.9449	6.32e+12	0.293256	22304.16346	22.446763	83335.0356	0.006616	56471.7142	84430.98447	84430.98447	76.868006	148749.7032	0.016389	0.000553	-0.331509	689.685632	0.006489	4144.66897	66.647041	0.748352	0.080476	0.624178	2.31703	2.813997
Radiologist 1	BAMOA	13	BAMOA13	L-AP	169.263502	915.792273	373.264386	45387.24964	565.886347	4517.507336	1994.868405	177031.4913	3723.316636	32282.04003	14410.1879	675843.9253	14148.53549	1956.752584	373.264386	15817.52127	35564.53905	21792.17336	1.33e+11	51230.37068	268162.7939	276218.2982	8.48e+12	0.232315	25692.04825	21.826484	85203.74527	0.005112	59814.18421	85408.59967	85408.59967	54.184124	145534.8599	0.030705	0.000502	-0.385494	766.508633	0.005581	4509.103161	69.569444	0.746985	0.0673	0.625	2.488829	2.984343
Radiologist 1	BAMOA	15	BAMOA15	L-AP	241.797072	935.98121	378.756936	38897.92931	829.060584	4647.490376	2108.158358	150944.2269	5635.74372	34044.29209	15931.01906	569732.6158	12477.52931	1710.271434	315.427202	25485.81803	53518.70398	35044.75596	2.08e+11	64868.58477	301648.5493	196921.3437	1.91e+13	0.421502	47781.15896	12.112941	101320.3255	0.01004	73932.84605	106793.2611	106793.2611	79.096473	176751.2344	0.031547	0.000472	-0.354616	871.040814	0.004181	5004.895691	73.04351	0.750126	0.083903	0.588637	2.346761	2.812097
Radiologist 1	BAMOA	17	BAMOA17	L-AP	208.076749	979.160815	436.98648	36204.46347	715.743135	4820.581168	2307.614747	139997.2728	5034.318203	34223.51363	16960.9171	525765.5776	12228.27833	1797.223286	334.097586	20914.14646	77707.03955	34605.20018	2.66e+11	84439.5649	325101.4142	327531.572	1.42e+13	0.510845	46417.92907	11.184775	115202.0216	0.01076	88192.46267	124159.8105	124159.8105	98.150672	219817.2695	0.038141	0.000449	-0.38265	983.206592	0.003696	5581.072245	77.223506	0.729845	0.062341	0.711851	2.593441	3.149248
Radiologist 1	BAMOA	19	BAMOA19	L-AP	185.287019	947.130839	391.110502	38467.54555	607.068527	4694.029059	2080.940335	149176.1532	4249.048199	33688.8989	15194.66605	563015.7141	14245.18465	2006.020198	370.733318	23302.47496	41846.97	70550.98589	2.35e+11	47088.88833	199655.4208	220936.7439	1.25e+13	0.607197	36188.04567	10.059575	112836.7126	0.012458	80124.72024	116456.7855	116456.7855	120.134491	203965.6714	0.042901	0.000428	-0.371392	1128.594309	0.002751	6388.550954	82.553868	0.685977	0.047601	0.869657	2.722714	3.368951
Radiologist 1	BAMOA	20	BAMOA20	L-AP	174.751253	884.313493	383.876305	39305.49952	622.279261	4501.451117	2118.187319	152720.547	4221.302519	32992.24998	15855.14248	577889.9382	12915.80498	1760.984537	325.685935	18089.34476	44270.96513	56052.2804	2.21e+11	47286.90305	378250.2588	203168.5613	1.4e+13	0.505844	35675.24561	6.780365	113983.3744	0.027231	78703.41111	117333.5667	117333.5667	206.545313	205692.2724	0.042422	0.000413	-0.406395	1149.068087	0.002889	6750.365356	84.916599	0.685968	0.040831	0.907151	2.893072	3.560844
Radiologist 1	BAMOA	22	BAMOA22	L-AP	218.550892	931.561654	390.318035	39541.36855	808.243356	4547.837611	2079.290161	153617.6366	5882.732193	33509.46471	15294.65469	580961.082	12332.07783	1660.304094	322.692727	21608.143	66548.69637	44566.92692	1.56e+11	52811.06046	246567.7074	256374.4963	1.44e+13	0.568872	42183.26166	6.991498	100702.588	0.020919	71178.0558	106198.2235	106198.2235	188.67638	181204.4562	0.039754	0.000383	-0.460372	1248.95503	0.002763	6822.509591	85.477056	0.693901	0.032947	0.849334	3.07044	3.70718
Radiologist 1	BAMOA	24	BAMOA24	L-AP	205.924797	918.846488	408.644244	39006.27055	703.544156	4527.607091	2303.302521	151497.4752	5210.180716	32814.7772	16811.26003	573175.1237	10793.33645	1520.760413	304.277448	18652.72662	63366.59915	39970.91054	1.18e+11	65984.95274	269035.6102	291522.7914	1.28e+13	0.614196	37880.55627	7.259937	99570.5212	0.017508	77194.02317	107865.0223	107865.0223	173.858941	194438.4905	0.043649	0.00037	-0.375999	1357.426891	0.002319	7210.781763	87.580259	0.686587	0.046632	0.902443	2.761677	3.417188
Radiologist 1	BAMOA	25	BAMOA25	L-AP	208.521145	980.543366	434.544356	40489.24324	687.650372	4903.470237	2453.283408	157053.5028	4651.444889	35866.07176	18263.91603	592347.9396	12950.71084	1762.536457	337.477865	23547.47658	71370.26436	53807.5882	2.2e+11	62395.73916	351952.7521	171617.3478	1.63e+13	0.443272	39294.17478	7.787401	108452.6709	0.015849	80786.55269	116203.1658	116203.1658	186.915542	208613.1466	0.055065	0.000351	-0.384791	1487.158032	0.002145	8076.267768	92.640804	0.669751	0.039656	1.023032	2.894126	3.606059
Radiologist 1	BAMOA	27	BAMOA27	L-AP	204.318942	943.127465	415.358912	41395.05169	774.732898	4625.48486	2210.308181	160954.722	5065.286395	33577.21019	16900.93078	610241.6778	11610.99302	1640.443781	323.449611	18693.92031	43679.29944	38455.08454	1.73e+11	78732.09242	343363.4839	229119.4816	1.3e+13	0.620957	39602.81051	7.876844	99598.04991	0.015817	79080.97329	107480.4701	107480.4701	181.171416	191122.9702	0.054139	0.000347	-0.413866	1518.421814	0.001939	7865.799887	91.576716	0.664776	0.030125	1.051693	3.057606	3.791953
Radiologist 1	BAMOA	29	BAMOA29	L-AP	178.522893	929.940099	436.071956	40281.1831	608.091776	4701.528346	2355.698429	156423.2041	3499.701926	33649.75397	17042.91589	592043.0626	13107.13615	1737.738141	315.34525	18845.96007	59655.62674	44660.38285	1.91e+11	86720.77422	350286.8136	227034.7631	1.14e+13	0.570955	35691.33268	7.159706	100857.022	0.016862	81961.41945	117162.7245	117162.7245	172.572036	231245.5215	0.040615	0.000324	-0.415098	1526.441815	0.002115	8161.23512	93.176599	0.674632	0.034817	0.953166	2.984785	3.676471
Radiologist 1	BAMOA	30	BAMOA30	L-AP	169.238034	916.895293	420.377201	40169.32849	599.372188	4561.197054	2306.163689	156116.1169	4319.684013	33221.59684	17101.01075	591242.8711	11800.90209	1655.661178	327.280059	19493.88469	56099.96899	56851.51796	1.7e+11	47633.86358	315060.0377	165690.3222	1.31e+13	0.47679	31061.65555	9.740692	108660.1204	0.011456	78147.99512	115576.6711	115576.6711	126.535662	213924.7879	0.049561	0.000325	-0.417703	1448.919121	0.002429	8137.016371	92.945265	0.695556	0.044444	0.869847	2.876099	3.512222
Radiologist 1	BAMOA	32	BAMOA32	L-AP	200.022331	953.985949	437.418349	44050.68919	710.100079	4790.651249	2420.764855	171412.1056	4664.032132	34907.61262	18371.81946	650740.8098	11871.76103	1659.786316	316.545269	19057.19323	54214.73723	46308.9246	1.74e+11	65650.6512	272695.9524	199442.2279	1.39e+13	0.65742	36384.36661	10.197512	92533.64974	0.010812	76273.41464	104425.5416	104425.5416	136.207881	196250.5001	0.045852	0.000333	-0.420659	1461.61033	0.002262	7956.674242	91.996051	0.694415	0.038961	0.880727	2.92971	3.581762
Radiologist 1	BAMOA	34	BAMOA34	L-AP	169.896678	967.500266	393.678384	50200.43307	623.772099	4851.432185	2047.400632	195997.4642	4170.768548	35607.03913	14996.15579	748382.8179	16440.11479	2180.259454	403.925204	15100.55946	20921.75536	38769.2957	1e+11	44567.52205	106402.7619	225308.4397	5.74e+12	0.293256	24574.85345	10.630096	92209.23753	0.011464	62058.68069	92796.21898	92796.21898	143.830449	162191.5474	0.029969	0.000328	-0.383998	1382.409343	0.00257	7898.405285	91.554881	0.692071	0.04483	0.870005	2.776652	3.429598
Radiologist 1	BAMOA	35	BAMOA35	L-AP	187.363615	958.754699	378.692957	49674.16344	652.008051	4717.1483	1900.253771	194297.6511	4050.991288	34479.46334	13873.27515	745749.7564	16555.1969	2164.886478	392.698127	14297.38908	28815.02172	39738.0695	1.53e+11	53057.66743	275231.5429	243845.4636	8.79e+12	0.543555	24966.05383	15.279713	86561.18868	0.007204	58886.2034	87386.32135	87386.32135	111.820721	151456.8542	0.028783	0.000331	-0.350023	1352.935009	0.002795	7670.79285	90.111552	0.703522	0.059993	0.801057	2.591182	3.200369
Radiologist 1	BAMOA	37	BAMOA37	L-AP	167.594739	898.600691	354.673935	50583.9606	554.658851	4604.374204	1948.306431	198071.9724	3674.036325	33205.47668	14013.61733	761925.9209	15517.82303	2101.408922	376.332016	15159.54933	33358.18529	24323.5093	1.35e+11	35967.51703	199597.1068	112195.6235	9.2e+12	0.568845	26873.04647	11.17484	83860.67887	0.014925	57814.66571	86992.37691	86992.37691	223.274844	153375.1034	0.021762	0.000349	-0.393567	1340.254393	0.002691	7433.005981	88.885687	0.707481	0.049691	0.807833	2.760145	3.37231
Radiologist 1	BAMOA	39	BAMOA39	L-AP	188.182903	959.50337	351.327738	50391.71211	717.903323	4736.473658	1763.149825	197115.2593	5026.198373	34813.01099	12715.04868	755839.4449	17071.76394	2255.420511	419.992729	15955.74626	21653.48468	44500.76062	97602456067	55800.44062	296447.8337	211413.3708	7.37e+12	0.469513	27682.63722	8.709782	85856.84604	0.05414	58857.59926	90116.73212	90116.73212	389.770388	161070.5992	0.007984	0.000326	-0.30227	1301.506615	0.003149	7571.06928	89.335523	0.721611	0.073565	0.74273	2.36375	2.939718
Radiologist 1	BAMOA	41	BAMOA41	L-AP	158.510018	929.594965	426.038706	48720.12536	596.918309	4606.520423	2207.051772	190609.5762	3959.328427	33612.58754	16226.22523	731510.4781	13427.03388	1802.550342	345.046242	12954.00594	56011.85916	34583.23985	1.19e+11	45121.88761	281478.8893	192568.0321	9.06e+12	0.500173	23462.17038	15.103444	79504.79493	0.009206	59629.60685	90507.74798	90507.74798	143.66565	179559.2317	0.0197	0.000329	-0.3275	1322.310194	0.002932	7501.786239	88.974467	0.726104	0.071284	0.698186	2.404378	2.948491
Radiologist 1	BAMOA	42	BAMOA42	L-AP	155.870887	946.310734	407.317248	54509.271	512.566973	4859.339796	2278.681842	213648.5548	3069.221457	35362.6771	17157.95861	822186.2844	15135.49703	2068.090981	383.1226	9233.042535	45936.98394	46163.44757	90854121254	26478.81004	139705.7837	163758.8244	7.83e+12	0.40808	19729.49073	18.550936	81769.74792	0.007046	56307.47027	81516.15974	81516.15974	122.199567	142795.6524	0.020984	0.000329	-0.314693	1289.388497	0.003114	7437.153423	88.641703	0.713111	0.067006	0.772892	2.449191	3.043918
Radiologist 1	BAMOA	44	BAMOA44	L-AP	188.907898	967.60506	407.705929	52363.0609	665.090544	4824.310913	2246.383385	204942.6919	4540.549141	35438.06081	16891.06539	786635.8227	14006.44628	1912.836984	370.991232	12850.9586	34502.53409	32787.78413	1.13e+11	48260.44168	184100.0684	262112.9163	1.03e+13	0.498711	26363.65979	25.191212	84184.65038	0.003877	56949.51035	84866.15572	84866.15572	65.356242	144731.6623	0.026914	0.000322	-0.307808	1278.022874	0.003336	7607.624616	89.542315	0.726513	0.07478	0.712682	2.358932	2.917213
Radiologist 1	BAMOA	46	BAMOA46	L-AP	169.950659	996.235588	427.364248	53973.44788	611.870205	5009.300378	2315.115673	211205.3088	4141.981878	36579.77096	17191.49214	809738.6135	15246.29694	2082.3145	398.920681	11966.02977	25282.27513	26756.18737	83772538867	32570.24617	361544.0473	182845.3408	6.28e+12	0.49799	21079.72506	15.992006	85015.59473	0.008002	58463.45147	86152.53383	86152.53383	107.394146	153499.2208	0.029571	0.000334	-0.347042	1327.80996	0.002944	7500.953123	89.067383	0.721446	0.060898	0.729552	2.512356	3.079613
Radiologist 1	BAMOA	47	BAMOA47	PVP	143.0333	935.454368	460.524019	48142.78897	477.557377	4775.825333	2554.796317	188059.0029	3061.179832	34979.14473	19036.65022	718671.694	12881.31467	1743.471639	331.897049	13257.61657	31414.63539	37745.30369	1.01e+11	36816.60338	417038.8673	227224.6046	1.07e+13	0.489681	20557.30788	12.985209	86015.90686	0.012526	69331.39811	99274.61164	99274.61164	156.629741	204509.325	0.022243	0.000335	-0.340564	1311.962864	0.003065	7522.503545	89.164418	0.716322	0.063194	0.724715	2.482418	3.045603
Radiologist 1	BAMOA	49	BAMOA49	PVP	161.076227	957.687242	441.334871	54046.05827	546.282568	4760.52033	2341.696861	211758.3808	3727.169442	34912.94401	17296.21004	813622.5044	13889.56452	1872.540901	355.276143	10808.05192	31593.62775	31646.72038	82627572485	48025.42845	180742.4278	166627.77	7.69e+12	0.54685	18852.87008	16.758452	70166.10968	0.00798	56888.34149	79187.47494	79187.47494	111.85679	157564.8103	0.024542	0.000322	-0.386364	1261.090091	0.003315	7464.299859	88.911501	0.732183	0.058074	0.674098	2.577152	3.106403
Radiologist 1	BAMOA	51	BAMOA51	PVP	225.800137	883.242893	357.513946	52442.63207	805.999101	4435.895127	1948.00427	205587.5296	5448.576322	32505.55276	14747.72408	791446.2426	12309.25236	1681.891757	299.928809	15243.43973	22806.73755	34670.74117	1.16e+11	44451.51321	245684.3532	194106.5815	9.85e+12	0.485354	34577.79193	19.709983	74917.03624	0.006021	54150.28898	78629.96802	78629.96802	86.856628	130108.0077	0.031292	0.00033	-0.368856	1281.265941	0.00311	7589.703754	89.60939	0.727604	0.060871	0.707308	2.547844	3.09981
Radiologist 1	BAMOA	52	BAMOA52	PVP	179.428367	927.757078	422.880515	51918.16809	641.456731	4640.781107	2302.890992	203346.4699	4302.423749	33744.14589	16972.00803	782186.9611	12469.71411	1696.433383	325.448196	14359.91385	48913.59302	20910.60548	1.34e+11	47428.36131	195905.9717	157059.5236	9.6e+12	0.517291	26995.01749	23.203809	76793.22815	0.004725	58732.1891	85781.93789	85781.93789	73.541654	162546.2778	0.035216	0.000333	-0.401933	1260.912153	0.003284	7390.36715	88.56642	0.725002	0.052207	0.707504	2.675699	3.227674
Radiologist 1	BAMOA	54	BAMOA54	PVP	186.108785	950.238355	386.401988	53814.80622	666.049746	4729.001768	2036.008028	210806.2791	4486.002184	34479.25306	15027.03141	810174.8588	14966.21947	2026.943993	377.727582	12335.02554	48089.81094	24382.15952	1.25e+11	34872.58551	128171.7175	198849.2336	1.07e+13	0.12816	25975.60398	17.285904	79698.57051	0.007414	53877.90206	80571.46678	80571.46678	103.627481	136913.1221	0.038117	0.000341	-0.378438	1271.966122	0.003063	7312.760211	88.083072	0.718218	0.05144	0.759428	2.640866	3.227165
Radiologist 1	BAMOA	56	BAMOA56	PVP	173.398397	938.168367	432.910747	50630.90789	615.356606	4685.803723	2346.431289	198147.3853	4035.428621	34139.4372	17328.90185	760761.4666	12775.10673	1724.015829	331.859223	14027.74774	52367.33366	24594.25141	1.04e+11	60114.40811	261897.0714	183051.6638	1.1e+13	0.38613	24396.34733	20.44844	77789.25215	0.005961	59655.00437	87136.89693	87136.89693	84.600535	168572.7361	0.039755	0.000341	-0.347277	1248.124489	0.003291	7335.522875	88.043873	0.731493	0.07114	0.667985	2.442342	2.967746
Radiologist 1	BAMOA	58	BAMOA58	PVP	163.021565	901.02087	356.432222	51675.12312	563.956409	4524.394867	1912.935373	202414.583	3679.524577	32838.57566	14141.65026	778727.6395	15017.40082	2047.503085	381.567083	11255.07979	36161.71641	45406.94167	1.06e+11	38641.49218	249197.5568	232597.5837	8.04e+12	0.417448	22609.77378	18.686531	79598.2678	0.006813	57004.25878	82204.00583	82204.00583	100.57164	147009.7139	0.036051	0.00034	-0.431934	1262.465131	0.003179	7210.629694	87.644513	0.708853	0.039405	0.80663	2.869212	3.478228
Radiologist 1	BAMOA	59	BAMOA59	PVP	167.528079	987.000616	449.395651	54034.07033	637.423781	4763.3938	2276.114364	211619.154	4398.5592	34751.52719	16602.17874	812472.3801	13750.78925	1849.855655	370.076886	13094.67088	44460.01777	32567.9363	1.22e+11	33543.71372	169105.7699	178935.2842	8.12e+12	0.458407	17359.98362	17.651987	67079.7012	0.007332	52842.28908	75612.74803	75612.74803	94.446102	150931.6061	0.032773	0.000343	-0.380421	1219.548898	0.003367	7266.082998	87.725747	0.738229	0.06467	0.661534	2.541614	3.063041
Radiologist 1	BAMOA	61	BAMOA61	PVP	188.815748	926.662006	401.189014	51353.78885	669.19073	4652.372591	2176.00177	201018.9634	4593.875743	33875.22572	16120.24448	771635.2388	13161.1055	1807.180091	336.657244	13846.03337	39634.30677	25930.33287	1.09e+11	60395.25468	135666.7339	246410.3403	1.29e+13	0.470057	30295.86098	18.336046	81244.18909	0.006598	60611.71036	86838.01782	86838.01782	82.488522	154567.8321	0.034279	0.000346	-0.380259	1211.634157	0.003502	7216.44806	87.454674	0.728641	0.059098	0.694741	2.568994	3.113509
Radiologist 1	BAMOA	63	BAMOA63	PVP	175.072012	959.431223	414.153189	54694.78709	592.50654	4917.94488	2278.169764	214117.2315	3991.00086	35980.91559	16788.37746	821088.3519	15201.53726	2047.268576	370.206022	9725.106251	20189.95639	18756.80029	40050980483	36668.79088	234893.1623	207825.5072	4e+12	0.5239	23227.624	15.937932	80547.05783	0.008606	58858.15035	84378.69887	84378.69887	100.160117	153193.0558	0.045716	0.000351	-0.431065	1249.29242	0.003088	7101.499241	86.930791	0.733481	0.048085	0.679079	2.753754	3.28545
Radiologist 1	BAMOA	64	BAMOA64	PVP	144.717219	948.238334	391.824598	49057.23649	520.726593	4755.202211	2024.492714	191509.2714	3676.064691	34425.65785	14595.65327	731611.4279	16153.93989	2209.982903	411.696517	14560.07215	22591.28693	28506.84768	91622482242	43204.55521	143015.5256	254116.674	4.49e+12	0.320358	22700.99941	15.565159	97051.13755	0.007851	65045.05353	97197.9094	97197.9094	81.012759	171988.3631	0.032784	0.000357	-0.43288	1174.497418	0.003595	6769.65319	84.998373	0.719026	0.041856	0.740519	2.835979	3.410392
Radiologist 1	BAMOA	66	BAMOA66	PVP	172.56994	977.120508	452.065028	53394.29811	651.152866	4838.819552	2393.948798	208907.1364	4384.454882	35149.1806	17698.58573	800614.376	13066.14	1793.717887	352.48554	11487.02752	33672.36119	25836.06626	91763094576	47873.98248	195758.344	235643.4493	8.51e+12	0.53769	21073.57573	11.355501	73401.99375	0.013165	58757.06133	82226.29413	82226.29413	128.355906	161027.6133	0.033066	0.00036	-0.408961	1219.416352	0.003227	6930.754728	85.874092	0.72363	0.050832	0.714609	2.708244	3.26391
Radiologist 1	BAMOA	68	BAMOA68	PVP	179.186697	936.942911	369.577027	52186.37078	629.067526	4729.707458	1962.447975	204199.6902	4258.759521	34817.07013	14524.20718	782333.5272	16034.10343	2138.191957	388.179187	14736.60481	39943.04078	39808.25849	1.02e+11	36096.4204	150124.5322	237399.9752	9.25e+12	0.318053	27641.46144	15.915307	87827.02581	0.008308	59323.48768	87464.83082	87464.83082	95.75051	146563.8102	0.037068	0.000361	-0.440849	1198.15242	0.003364	6836.242407	85.387528	0.71844	0.042944	0.742884	2.838779	3.411501
Radiologist 1	BAMOA	69	BAMOA69	PVP	172.937527	843.590983	376.987733	48020.46652	581.310472	4245.76022	2081.151468	188151.2378	4065.64468	30855.543	15401.47742	724144.4109	11388.42089	1583.29828	293.665724	14802.59195	53983.54875	38491.61227	1.37e+11	45310.36889	175974.1676	177160.7228	1.11e+13	0.51807	26231.01792	17.861681	78579.55213	0.007323	58241.27629	85476.74443	85476.74443	94.885296	158516.8555	0.036149	0.00036	-0.428532	1183.283717	0.003469	6773.095878	84.957452	0.73016	0.047909	0.685714	2.753953	3.291136
Radiologist 1	BAMOA	71	BAMOA71	PVP	159.838214	871.121464	399.326357	48375.28305	573.081107	4341.640893	2180.170754	189341.0611	3838.02007	32074.36322	16463.32674	725992.7321	11773.01641	1588.389032	311.956893	12431.72061	55135.10594	35372.14368	1.22e+11	41126.56938	246864.115	241684.2825	6.89e+12	0.578237	24519.04011	12.880601	80075.49287	0.011465	62539.84719	88484.02957	88484.02957	119.300658	169266.0924	0.022689	0.000358	-0.457472	1138.49617	0.003706	6741.09429	84.799726	0.742069	0.04673	0.652608	2.807635	3.32292
Radiologist 1	BAMOB	0	BAMOB0	NCE	136.160924	925.221667	308.201907	20526.75693	504.82442	4669.458739	1520.176265	77467.54524	3735.028529	33773.55561	10735.16125	276096.6254	19303.36583	2644.458054	480.858836	23934.13555	47593.32296	71231.25107	2.52e+11	127156.9071	219046.7665	424773.481	1.6e+13	0.703594	52027.97087	7.860084	204038.0032	0.385359	198888.5617	244818.1362	244818.1362	879.535011	519168.5676	3.523359	0.010928	-0.112309	576.0461	2.967013	3646.164796	62.083714	0.738052	0.14554	0.677321	1.715817	2.244462
Radiologist 1	BAMOB	2	BAMOB2	NCE	159.98287	873.147079	403.542556	24232.54538	646.8178	4182.288792	2083.384956	92823.7517	4373.633689	30999.79687	15982.27535	340857.4586	10643.88783	1452.086036	309.621652	23478.51354	62142.90944	31276.16117	1.98e+11	78295.29725	275127.722	433821.763	1.8e+13	0.682868	44011.30981	5.578191	153618.3643	0.026153	126029.9946	167871.8725	167871.8725	82.428591	320239.4516	0.020339	0.000686	-0.14462	724.375708	0.004826	3842.974898	63.969466	0.695762	0.0974	0.897901	2.004337	2.656764
Radiologist 1	BAMOB	3	BAMOB3	NCE	161.769513	882.898133	408.049203	24471.39644	654.041275	4228.995387	2106.651598	93743.1019	4422.477168	31345.99366	16160.76079	344309.3995	10762.7557	1468.302514	313.079417	23585.16377	62873.57509	31575.01008	1.96e+11	79849.6429	278069.7856	437297.6462	1.78e+13	0.682868	44397.62444	7.174099	154875.833	0.016872	127257.24	169312.4597	169312.4597	58.676906	323100.5482	0.028297	0.000642	-0.168005	712.637737	0.005357	4177.231953	66.553435	0.724349	0.132563	0.784351	1.946165	2.524449
Radiologist 1	BAMOB	5	BAMOB5	NCE	190.317052	984.839989	386.54499	27084.03018	716.948817	4776.07541	1912.550244	103570.3647	5329.504743	34923.78184	14185.85141	379357.6771	15408.4257	2146.576349	407.977948	26483.40468	41445.09159	101918.4285	3.02e+11	61802.75742	495694.4678	281188.1629	7.62e+12	0.345184	44607.86192	9.150309	163484.9542	0.009026	122379.7497	163671.6396	163671.6396	26.990149	283108.7883	0.054913	0.000668	-0.187744	720.671114	0.004896	3942.644066	64.781593	0.717633	0.102047	0.769194	2.018492	2.601437
Radiologist 1	BAMOB	7	BAMOB7	E-AP	213.01679	960.011027	366.761487	27610.20455	689.052582	4820.458271	1929.855362	105640.9332	4599.461432	35513.01375	14203.88271	387050.7191	16709.66961	2201.550327	380.23275	30001.64425	65593.09599	65706.65788	3.32e+11	86412.85504	242889.8952	244154.9666	1.83e+13	0.591798	65649.81021	7.758403	182169.5748	0.011344	133950.9576	180483.5052	180483.5052	32.087275	291945.0609	0.03124	0.000662	-0.182798	686.600122	0.00546	3862.912891	64.116414	0.721837	0.108224	0.748885	1.990423	2.570463
Radiologist 1	BAMOB	8	BAMOB8	E-AP	168.143567	896.553202	338.891776	20739.27101	616.214245	4491.441037	1783.452421	78476.92074	3965.349748	33280.32903	13474.14581	280627.354	15840.83348	2091.774371	389.51786	30517.13155	55187.09273	55193.14984	2.4e+11	139407.5799	353863.9419	722897.6943	2.07e+13	0.365993	68340.23157	5.430242	213910.4055	0.018443	166413.0411	227852.2857	227852.2857	44.431669	415248.1001	0.040902	0.000718	-0.169549	708.932823	0.005017	3916.651818	64.564815	0.695833	0.096672	0.791667	2.007827	2.607321
Radiologist 1	BAMOB	10	BAMOB10	L-AP	173.311956	976.519416	425.55855	24800.48352	607.855029	4901.50574	2264.545812	94362.79357	4223.853108	36092.29993	17148.90624	341371.3475	14719.54058	2029.104899	377.64891	29889.86565	76354.04517	76300.10311	2.89e+11	45899.39965	228421.3845	197687.2118	2.17e+13	0.570078	43484.39036	7.9815	191017.9233	0.013404	148309.1412	198227.6368	198227.6368	42.947429	367390.3103	0.034568	0.000662	-0.224561	679.531051	0.005567	3704.4606	62.943587	0.715261	0.089559	0.783254	2.114243	2.707527
Radiologist 1	BAMOB	12	BAMOB12	L-AP	151.013741	938.439596	315.923944	24610.83266	563.129698	4663.508187	1615.758897	93844.81858	3961.587212	34724.17483	12116.1153	340756.8326	18646.47232	2484.619592	471.50191	24317.5675	33261.06236	103271.9011	2.73e+11	48319.33445	306413.9919	244274.7731	1.5e+13	0.630266	39206.5605	6.321525	162396.9833	0.016527	143354.6741	198704.6273	198704.6273	42.280306	430817.982	0.029796	0.000676	-0.209247	712.323292	0.005286	3917.551128	64.538333	0.733389	0.116286	0.643889	1.972747	2.478208
Radiologist 1	BAMOB	13	BAMOB13	L-AP	142.841699	871.228987	307.856383	20829.56836	483.829782	4480.335955	1661.043937	78883.67539	3443.652703	32797.62519	12164.65083	282800.7118	17189.32166	2335.462236	420.530904	29874.49582	95375.53849	29991.29605	2.64e+11	97362.72721	243699.8079	727392.9245	1.37e+13	0.67402	59999.61546	5.982419	207097.7163	0.018162	171030.0097	234888.2745	234888.2745	54.953898	465358.05	0.027612	0.000636	-0.188408	758.174267	0.005139	4171.850065	66.579127	0.721936	0.110571	0.78513	2.015945	2.609657
Radiologist 1	BAMOB	15	BAMOB15	L-AP	188.828972	938.530565	339.540102	25395.46932	602.238502	4684.488213	1800.796683	96941.07988	4083.25583	34379.3226	13219.89292	353396.6479	17076.17385	2281.453028	410.161492	32351.74423	56712.31039	89295.53179	2.5e+11	55289.22016	159152.6822	437923.3634	2.08e+13	0.638774	57029.14713	5.036778	199913.5867	0.024052	134677.2268	194791.2992	194791.2992	70.275549	322308.8763	0.0271	0.000654	-0.169037	767.398354	0.004611	4139.512621	66.420651	0.684923	0.083658	0.930315	2.113242	2.797269
Radiologist 1	BAMOB	17	BAMOB17	L-AP	145.835638	953.587895	375.655258	21680.80044	526.77842	4791.603284	1949.744474	81931.59851	3110.101817	34785.07662	14784.20029	292941.3175	16890.77452	2315.080391	432.096999	23759.60733	118937.0577	58980.56729	1.79e+11	46955.95643	390044.2336	296074.272	1.32e+13	0.401825	46088.51893	3.720144	224137.404	0.024585	194599.7498	235068.3641	235068.3641	41.958413	445910.1293	0.046169	0.000633	-0.173649	776.735225	0.004139	4121.124279	66.236226	0.697327	0.087028	0.873208	2.069682	2.715166
Radiologist 1	BAMOB	18	BAMOB18	L-AP	145.819189	962.26019	443.584736	24008.26095	632.534856	4715.771044	2216.01808	91371.54266	4087.197826	34572.10224	16884.57817	330971.1946	13600.32625	1867.218109	372.856265	19673.71958	19661.30382	78477.51917	2.42e+11	100214.0111	636347.0346	200418.3322	1.45e+13	0.60871	44904.29818	3.398493	192459.8405	0.0388	151084.5891	211729.3555	211729.3555	85.30148	417093.4426	0.035607	0.000591	-0.331254	778.814787	0.004394	4306.51797	67.945995	0.737561	0.077843	0.67051	2.375323	2.898797
Radiologist 1	BAMOB	20	BAMOB20	L-AP	135.469412	897.983735	299.668755	27664.5964	467.890356	4552.217234	1585.918662	106169.2126	3002.94266	33813.37649	11878.66053	390983.5583	18931.7733	2498.408216	462.845568	20678.48288	52657.79953	115789.3296	2.28e+11	48307.08658	210605.5921	352482.4918	1.84e+13	0.713913	35334.96227	9.030679	145406.6575	0.011813	128294.6744	178125.481	178125.481	51.831497	386353.6466	0.032362	0.000566	-0.179492	804.994449	0.004916	4369.777	68.130812	0.709716	0.105647	0.818755	2.05424	2.671093
Radiologist 1	BAMOB	22	BAMOB22	L-AP	170.138654	916.081599	318.66046	28909.61927	576.104498	4594.726034	1687.35056	111113.637	3709.451859	34122.6463	12570.34762	410371.8367	17842.84682	2331.270975	427.282485	23450.14083	55114.86526	73771.3459	1.96e+11	69888.80715	235915.5204	416575.4894	1.8e+13	0.689716	52981.93614	8.825417	148912.6632	0.010706	126727.1131	168117.932	168117.932	55.709752	321664.4655	0.04442	0.00055	-0.233695	893.26325	0.003962	4891.552733	72.14707	0.691465	0.07812	0.871967	2.246453	2.887708
Radiologist 1	BAMOB	24	BAMOB24	L-AP	160.698266	902.491179	317.736984	28462.00915	572.658472	4507.0108	1665.441965	109415.5615	3757.859435	33171.85942	12099.94375	404751.2619	17314.05623	2268.910363	424.055929	23514.86169	61107.7267	67038.57611	1.74e+11	69280.64252	229977.862	409199.1664	2.03e+13	0.6738	45468.48758	9.012258	148517.442	0.011069	124146.7096	167250.1948	167250.1948	51.426964	326497.4078	0.042114	0.000537	-0.223179	908.706019	0.003943	4728.89658	70.937453	0.694661	0.078211	0.851824	2.206881	2.843577
Radiologist 1	BAMOB	25	BAMOB25	L-AP	132.302274	876.989778	292.662801	27114.17117	456.95155	4445.790968	1548.841477	104077.6051	2932.736877	33022.85371	11600.94938	383509.9377	18489.16745	2439.997942	452.024704	21031.25953	53541.00756	118565.6822	2.21e+11	48911.39884	213498.9618	358647.7733	1.82e+13	0.713913	35954.07359	6.475169	147572.3787	0.017713	130448.0987	181386.0963	181386.0963	76.711685	394445.5543	0.033492	0.000511	-0.220912	912.59537	0.004046	4964.713597	72.65918	0.691339	0.077718	0.883767	2.235788	2.894098
Radiologist 1	BAMOB	27	BAMOB27	L-AP	165.799897	915.306979	330.445882	29258.54401	564.758984	4583.158132	1711.197367	112533.7935	3818.754483	33810.0454	12553.52028	416642.9871	17437.77063	2307.201781	419.061199	18271.27859	61786.03556	84968.47889	1.98e+11	93965.81035	250869.4299	290635.5966	1.92e+13	0.665932	44861.30758	8.552208	158148.7648	0.010817	123971.7668	166508.5003	166508.5003	53.31444	304875.1642	0.044667	0.000485	-0.257704	1008.815255	0.003545	5336.594779	75.331412	0.692795	0.069349	0.84438	2.322323	2.958929
Radiologist 1	BAMOB	29	BAMOB29	L-AP	162.504237	905.906714	327.913904	28169.26368	581.160636	4472.886259	1672.82525	108272.9507	4124.897657	32884.37039	12087.10342	400566.2959	16672.36931	2218.900374	415.488572	29839.62839	67660.431	117565.855	2.41e+11	60342.13439	157383.0149	415289.398	1.8e+13	0.658577	48118.99294	7.291841	153693.1697	0.014284	130716.6185	170022.3218	170022.3218	65.512421	324583.9548	0.03014	0.000457	-0.245462	1016.290641	0.003805	5602.503863	77.066692	0.702742	0.082525	0.839419	2.255381	2.873923
Radiologist 1	BAMOB	30	BAMOB30	L-AP	162.770771	901.975605	316.365098	28746.9569	582.593878	4528.750372	1685.09662	110525.6876	3938.784433	33388.46199	12327.03348	409107.6067	17122.64408	2261.059873	422.839736	22239.90438	60598.15833	72986.00852	2.1e+11	68777.94576	223040.7869	462800.6957	2.11e+13	0.642271	44820.43436	8.064084	155483.7908	0.01104	126453.2459	174340.7187	174340.7187	51.913145	341574.8591	0.03072	0.000474	-0.226482	1021.090828	0.003596	5662.067922	77.46647	0.69694	0.07748	0.920413	2.256377	2.918184
Radiologist 1	BAMOB	32	BAMOB32	L-AP	172.878033	907.438849	323.005126	29144.6085	619.503701	4502.924205	1682.031803	112154.2668	4152.96002	33493.27211	12563.88192	415373.1922	16776.43017	2201.388702	411.55569	23740.86978	61783.2727	93306.45579	2.06e+11	72710.87732	242456.5239	318756.2298	1.73e+13	0.650613	44859.6968	5.481056	154170.8817	0.021411	127735.5663	168159.7667	168159.7667	88.811543	319437.6066	0.02437	0.000444	-0.233917	1108.642173	0.003165	6259.480753	81.21736	0.722749	0.098621	0.721157	2.126916	2.679623
Radiologist 1	BAMOB	34	BAMOB34	L-AP	140.842883	933.602768	311.555286	28606.38671	486.449492	4732.783502	1648.825021	109788.3762	3122.056077	35154.60317	12349.83431	404618.7366	19682.71278	2597.508989	481.204599	22894.87514	58417.23664	58461.60598	2.24e+11	60406.46684	242744.7267	190228.9405	1.1e+13	0.713913	38355.57151	3.052969	158315.2861	0.043719	139714.3231	193296.6991	193296.6991	103.266688	418200.6529	0.040151	0.000419	-0.291867	1161.906194	0.002823	6315.138496	81.87234	0.686492	0.057695	0.951143	2.463282	3.149907
Radiologist 1	BAMOB	35	BAMOB35	L-AP	168.538802	919.843248	425.124134	25358.17784	681.409811	4405.95886	2194.805013	97102.96819	4607.536939	32657.67537	16837.01226	356279.8227	11213.12617	1529.744036	326.180312	25542.07845	67978.10374	33930.25608	1.78e+11	85547.15788	299893.8416	475764.3077	1.7e+13	0.682868	48074.17199	4.451149	168509.579	0.023359	138128.4385	184112.7243	184112.7243	55.493954	351357.5672	0.048612	0.000412	-0.242012	1157.294787	0.002869	6256.241989	81.273378	0.713721	0.08462	0.793416	2.209367	2.810595
Radiologist 1	BAMOB	37	BAMOB37	PVP	145.804136	966.489338	322.529959	29444.89317	503.58489	4899.497897	1706.905613	112969.2679	3232.031885	36392.93963	12784.8627	415751.7113	20376.04505	2689.007394	498.155244	22964.99258	58267.52596	58415.00765	2.25e+11	59664.7098	241768.6678	188492.5459	1.11e+13	0.713913	38302.32691	3.608214	158493.2288	0.031168	140276.48	194131.1364	194131.1364	82.397021	421235.7612	0.037433	0.000434	-0.302726	1180.770709	0.002636	6188.700009	81.091805	0.692261	0.056508	0.897163	2.482425	3.140743
Radiologist 1	BAMOB	39	BAMOB39	PVP	132.326443	877.149988	292.716265	27118.42939	457.035027	4446.603133	1549.124422	104093.838	2933.272635	33028.88639	11603.06866	383579.998	18492.54509	2440.443685	452.10728	22548.49865	57198.31123	125952.3113	2e+11	52568.02539	227251.9775	380068.2093	1.77e+13	0.713913	38428.3228	4.294752	158607.4928	0.028865	139710.6987	194095.341	194095.341	76.788794	420738.0555	0.026028	0.000409	-0.238131	1137.36981	0.003033	6436.48124	82.377069	0.715003	0.091056	0.775808	2.179025	2.769122
Radiologist 1	BAMOB	40	BAMOB40	PVP	146.009866	967.853061	322.98505	29484.57928	504.295452	4906.411117	1709.314067	113117.5033	3236.592301	36444.29028	12802.90221	416338.3394	20404.79577	2692.801599	498.858144	23030.15885	58413.46809	58783.30162	2.23e+11	59784.58975	243311.7517	189764.4268	1.1e+13	0.713913	38545.10787	4.467407	159452.2095	0.024427	140284.312	195101.1326	195101.1326	79.21716	422955.0036	0.040158	0.000429	-0.286512	1236.305698	0.002525	6434.545548	82.676123	0.674473	0.050086	1.00394	2.521001	3.23569
Radiologist 1	BAMOB	42	BAMOB42	PVP	172.949701	894.296473	328.002585	24923.75105	566.208637	4690.570655	1845.147935	95038.83141	3691.789641	34465.50759	13726.79099	345689.8181	17046.92696	2279.214083	393.344187	25938.92306	44762.65829	100193.306	2.33e+11	125248.4401	441514.707	436531.8845	1.52e+13	0.511692	80578.46404	4.401066	218055.6437	0.020714	173947.4299	230640.1042	230640.1042	49.726814	405870.6655	0.040993	0.000428	-0.29509	1160.863726	0.00288	6362.395114	82.062701	0.711736	0.074233	0.754019	2.338829	2.916474
Radiologist 1	BAMOB	44	BAMOB44	PVP	122.07429	951.597495	322.20369	28263.38091	516.35706	4693.089438	1579.794204	108370.2713	3592.373188	34475.88248	11557.52339	399005.2029	19325.9859	2596.938175	507.319515	15723.02372	29751.83269	141230.1625	1.54e+11	80149.15148	412980.5557	386347.8309	7.63e+12	0.728586	28472.93661	4.37639	151276.7487	0.025325	136955.2687	193924.4072	193924.4072	69.492809	444671.1947	0.044211	0.000426	-0.197874	1180.651364	0.002871	6773.494428	84.372695	0.70801	0.103563	0.814437	2.096096	2.706648
Radiologist 1	BAMOB	45	BAMOB45	PVP	154.575951	878.667156	339.583796	21835.25667	531.136794	4410.242031	1687.466808	82961.76895	3717.40767	32295.88088	12271.50252	299560.0476	16306.97069	2191.638429	384.507409	31080.49061	42230.84924	42285.83546	1.8e+11	153105.553	182282.6909	521537.4226	9.28e+12	0.526642	55577.64154	4.223993	219168.5447	0.019746	165371.1623	225022.9113	225022.9113	41.912179	406176.9141	0.043942	0.000458	-0.231801	1100.585658	0.003031	5905.398884	79.015454	0.702061	0.08281	0.818416	2.201118	2.814225
Radiologist 1	BAMOB	47	BAMOB47	PVP	132.568621	878.755314	293.251983	27161.79371	457.871474	4454.741133	1551.959569	104270.4203	2938.640996	33089.33457	11624.30415	384282.0112	18526.38942	2444.91009	452.934709	22167.38803	56184.89586	124352.6715	2.04e+11	51935.31896	223282.1358	375148.1033	1.78e+13	0.713913	37787.76381	6.215151	156329.012	0.015666	138007.2064	191390.2222	191390.2222	59.586824	415115.1012	0.026356	0.000426	-0.214321	1091.771706	0.003529	6178.117392	80.756501	0.69917	0.084086	0.876281	2.186123	2.835333
Radiologist 1	BAMOB	49	BAMOB49	PVP	188.810208	1012.952112	367.485112	29285.2707	661.398335	5057.251321	1886.928552	112191.5576	4556.835386	36429.29761	13632.14592	412751.8775	18240.31631	2508.924434	456.656792	24327.75699	69918.6749	54602.60468	2.32e+11	122956.3744	213574.3302	343744.3613	1.98e+13	0.526132	42206.91286	2.81813	176874.4104	0.04204	140853.3676	182759.1666	182759.1666	81.618579	335080.9328	0.03492	0.000469	-0.302329	1048.980279	0.002944	5648.633425	77.513714	0.707339	0.068171	0.864171	2.411064	3.039756
Radiologist 1	BAMOB	50	BAMOB50	PVP	172.731654	1005.541826	448.574328	29560.62073	598.794913	5059.756643	2452.409906	113224.6584	3857.518264	37027.13041	18432.41552	415871.5031	14737.19663	2008.551824	384.235844	20922.30758	51072.01184	73949.6956	2.02e+11	130957.2384	302234.4315	278021.344	1.35e+13	0.480096	45805.11286	4.876933	175167.5282	0.018415	138451.7429	183129.4704	183129.4704	53.843926	336377.7123	0.03787	0.000457	-0.187269	1138.99353	0.002856	6006.116683	79.602929	0.688053	0.081119	0.896641	2.1313	2.79413
Radiologist 1	BAMOB	52	BAMOB52	PVP	122.448393	954.51371	323.191098	28354.09514	517.93946	4707.471632	1584.635557	108801.6611	3603.382184	34581.53544	11592.94196	401188.0182	19385.21129	2604.896614	508.874219	19151.30643	26144.12298	61155.709	1.79e+11	71239.1961	427884.9787	140294.793	1.07e+13	0.728586	27578.5834	5.664224	147550.4703	0.018402	132638.7126	188394.7959	188394.7959	60.60314	430899.6597	0.028619	0.00045	-0.314391	1033.693232	0.003415	5688.169636	77.673205	0.740745	0.081678	0.672813	2.294143	2.816117
Radiologist 1	BAMOB	54	BAMOB54	PVP	165.291485	897.520862	376.534417	24165.66319	610.328623	4439.234236	1989.012296	92295.79767	4310.075978	33212.26827	15174.62584	336310.3555	13727.56645	1839.893318	355.69496	32039.41061	86490.60052	50131.28247	2.33e+11	99368.86358	195546.0634	554737.2663	2.13e+13	0.689796	43596.05895	3.628977	203827.4388	0.028298	142512.1397	203146.0524	203146.0524	50.054172	361333.2731	0.031364	0.000443	-0.285979	1039.359361	0.003262	5885.447174	78.889952	0.73429	0.087305	0.666667	2.207304	2.73194
Radiologist 1	BAMOB	56	BAMOB56	PVP	183.992235	887.013649	389.760917	24894.83091	654.670651	4332.738973	2111.270317	95310.36746	4571.154699	32001.7473	16070.10196	349622.4192	11360.49064	1566.798005	313.260497	30747.57991	39088.2582	38961.75825	3.05e+11	98625.18696	428223.7581	479607.5582	1.74e+13	0.683511	65188.10475	5.563036	169957.6176	0.01787	134229.6554	180728.2436	180728.2436	65.161951	317809.6345	0.033625	0.000451	-0.212002	1074.235897	0.00319	5771.305966	78.200094	0.675282	0.06928	0.970339	2.267704	2.965348
Radiologist 1	BAMOB	57	BAMOB57	PVP	160.574017	876.37341	405.033671	24312.56869	649.207831	4197.742601	2091.083189	93133.15021	4389.794529	31114.34299	16041.33082	342036.3294	10683.21764	1457.451581	310.765723	25355.79471	67742.82834	34011.05121	1.78e+11	85673.266	299930.7199	472154.7282	1.7e+13	0.682868	47607.17838	4.564119	167024.3381	0.027386	137342.3873	182546.9409	182546.9409	86.063398	348531.909	0.030636	0.000434	-0.206494	1063.212124	0.003406	6204.556027	80.805344	0.722615	0.100561	0.729962	2.059694	2.628448
Radiologist 1	BAMOB	59	BAMOB59	PVP	135.748678	899.834901	300.286513	27717.11367	468.854898	4561.60149	1589.187984	106373.0357	3009.133134	33883.08172	11903.14803	391789.5589	18970.80056	2503.558608	463.79971	21985.75344	55975.00738	123963.2476	2.05e+11	51485.36361	222725.3821	375598.4963	1.78e+13	0.713913	37460.61098	6.419134	155003.3654	0.015933	137123.9325	190275.0419	190275.0419	64.015771	413632.8257	0.038707	0.000461	-0.154294	1090.181507	0.003159	6101.388844	80.13948	0.690354	0.09425	0.909377	2.051054	2.719083
Radiologist 1	BAMOB	61	BAMOB61	PVP	122.424944	954.330923	323.129208	28352.66257	517.840276	4706.570163	1584.332104	108793.6168	3602.692145	34574.91316	11590.72194	401111.1917	19381.49907	2604.397783	508.776771	19070.35207	26108.68027	60940.80349	1.8e+11	70741.73211	427292.4208	139794.8355	1.07e+13	0.728586	27535.90794	3.957372	146937.5134	0.032294	132626.3627	188222.0072	188222.0072	88.656499	431477.0941	0.028728	0.000469	-0.267028	1026.466171	0.00335	5621.469507	77.253433	0.704025	0.073619	0.82346	2.31884	2.931375
Radiologist 1	BAMOB	62	BAMOB62	PVP	140.706089	932.696005	311.252687	28567.52432	485.977027	4728.186782	1647.223598	109592.719	3119.023777	35120.45922	12337.83952	403250.4168	19663.59592	2594.986156	480.737228	22126.49174	56027.66683	123614.4147	2.06e+11	52036.96002	221403.4086	376916.384	1.79e+13	0.713913	37753.0123	6.219453	155203.5575	0.015434	136526.3614	190274.7822	190274.7822	48.140297	412939.0015	0.043102	0.000459	-0.231752	1052.219892	0.003381	6034.331624	79.900315	0.697439	0.077617	0.853822	2.254111	2.895726
Radiologist 1	BAMOB	64	BAMOB64	PVP	180.632595	985.848189	455.629651	26909.08967	730.305549	4722.116048	2352.297037	102983.9684	4938.158711	35001.08327	18045.18116	377001.1957	12017.74341	1639.513461	349.585943	25085.93208	67235.79344	33646.21289	1.81e+11	84891.15046	295522.7858	466298.1076	1.71e+13	0.682868	47223.04469	4.851068	164902.3942	0.017954	135569.8995	180809.5658	180809.5658	55.396982	346210.4301	0.030807	0.00046	-0.185331	1060.391794	0.003368	5821.367885	78.373569	0.700828	0.086811	0.872615	2.102211	2.747076
Radiologist 1	BAMOB	66	BAMOB66	PVP	186.349003	830.896887	255.952385	19627.12027	713.101951	4203.275882	1306.449025	74331.08528	4869.340185	31186.05646	9519.302393	266145.1861	16797.41388	2183.724906	388.5955	38708.0938	50651.32157	74663.98652	3.97e+11	147288.5101	432537.667	270670.3245	2.19e+13	0.623434	77686.77873	3.091462	202860.0133	0.036391	171380.0232	236380.9732	236380.9732	72.772108	462117.0877	0.033315	0.000483	-0.285334	1040.840064	0.003153	5594.509626	77.128132	0.702219	0.070467	0.861847	2.380645	3.017561
Radiologist 1	BAMOC	0	BAMOC0	NCE	190.895341	1019.642203	430.707733	35786.63343	773.176956	4971.360807	2248.083027	138175.173	5058.234438	36448.9487	16782.9461	516251.7433	14607.76816	1950.100824	398.039129	18361.01014	39971.14688	48544.26689	1.83e+11	72042.24934	236262.0008	244319.6523	1.44e+13	0.646186	42636.37427	12.732707	125707.6495	0.007722	96638.22383	129986.3388	129986.3388	41.919509	225893.6818	0.031878	0.000702	-0.167199	661.426117	0.005756	3818.935552	63.745144	0.720124	0.107434	0.753691	1.972455	2.558716
Radiologist 1	BAMOC	2	BAMOC2	NCE	180.340949	1026.946194	457.796541	36894.44462	645.647488	5185.742996	2521.605749	142392.0355	4327.819474	38047.95962	18746.9294	531520.1826	14973.21075	2018.489759	388.808704	19271.18188	57902.7563	53603.72019	2.64e+11	51381.81389	178927.4316	182616.4968	1.88e+13	0.539869	34768.90403	10.846547	130637.6319	0.009275	90934.84662	136194.294	136194.294	42.888726	248733.0081	0.036303	0.000745	-0.178445	691.243543	0.004968	3599.70983	62.091649	0.685268	0.083969	0.900473	2.128832	2.797224
Radiologist 1	BAMOC	3	BAMOC3	NCE	185.62241	993.352715	427.325442	33010.03653	642.615638	4818.860348	2237.474482	127221.2858	4426.922328	35232.73216	16772.42866	473652.4113	14033.38117	1938.770228	380.404863	20527.86691	49491.05174	49578.22791	1.81e+11	62889.10396	311828.1249	176524.2222	1.6e+13	0.680566	36988.17667	9.47082	130032.139	0.011693	103191.9372	136396.8474	136396.8474	50.096834	248534.9348	0.022759	0.00065	-0.212541	679.069835	0.005827	3869.671328	64.224964	0.723745	0.105296	0.708563	2.04744	2.598587
Radiologist 1	BAMOC	5	BAMOC5	NCE	239.48163	1044.76763	402.643	41172.93125	802.464972	5195.693873	2259.647589	159902.1756	5920.221639	38384.96338	16795.51992	602727.0799	15669.22182	2133.581312	402.643	22772.87442	50881.4109	40276.61351	2.46e+11	67708.07174	229515.835	146364.896	2.14e+13	0.171597	37972.41076	12.79214	113539.4695	0.008819	84163.38449	113896.4286	113896.4286	50.226001	190534.3646	0.028197	0.000671	-0.195549	684.781692	0.005568	4043.128174	65.588051	0.719908	0.103281	0.723626	2.029786	2.593043
Radiologist 1	BAMOC	7	BAMOC7	NCE	171.066233	1043.582416	509.13701	39432.61093	611.568254	5256.821626	2762.115827	152473.6221	3989.471262	38621.46159	20927.1319	571273.0271	13704.85844	1883.137545	363.379172	11402.96409	57313.659	30450.56052	1.43e+11	69401.84069	168707.446	282262.0292	1.84e+13	0.641001	29040.95217	12.430692	111989.4851	0.007979	86310.62644	127972.8132	127972.8132	42.539364	258871.3304	0.034909	0.000688	-0.214527	683.565459	0.005286	3772.168035	63.566652	0.700542	0.08058	0.841844	2.187148	2.82174
Radiologist 1	BAMOC	9	BAMOC9	NCE	179.424786	970.245352	379.8742	37548.40999	661.588673	4902.527438	2052.931778	145291.1126	4389.454756	36208.75783	15570.32787	544955.6925	16248.9752	2188.006987	410.946366	19631.42734	35291.14053	31235.01071	2.01e+11	70924.35438	350885.145	118636.8801	1.84e+13	0.360872	34044.14212	12.697041	124489.0161	0.009011	87568.20718	129383.8998	129383.8998	46.253638	234513.4248	0.02392	0.000624	-0.224014	693.565692	0.00573	3936.180834	64.796164	0.722741	0.097451	0.703721	2.08885	2.635659
Radiologist 1	BAMOC	10	BAMOC10	E-AP	199.752091	970.576838	394.146171	33699.36623	702.078408	4851.520582	2107.106619	129945.9444	4556.860397	36042.38463	16034.07235	483741.393	15451.45189	2042.335556	376.678575	18313.08413	57324.29956	71717.3886	1.85e+11	65373.30953	378180.1741	326705.5041	1.23e+13	0.562871	47678.49024	10.648867	136743.6157	0.010971	104352.1617	139116.0742	139116.0742	52.306648	235298.5751	0.027985	0.000705	-0.173671	641.190299	0.006012	3803.514187	63.652745	0.719648	0.108902	0.791169	2.007124	2.602908
Radiologist 1	BAMOC	12	BAMOC12	E-AP	195.486286	1008.527329	388.786596	35163.96001	680.971391	5104.161425	2087.516988	135551.6787	4575.973651	37115.13377	15382.62865	505091.581	17156.53147	2335.673046	424.254447	23230.80154	55782.58686	51203.05276	2.76e+11	66918.73354	322138.3849	183258.0805	1.3e+13	0.400205	41989.05363	10.106703	135675.3751	0.0098	102730.0148	137818.713	137818.713	40.080169	237935.0483	0.034752	0.000664	-0.192019	654.097236	0.005652	3572.772842	61.805046	0.710871	0.094712	0.773509	2.063404	2.656185
Radiologist 1	BAMOC	14	BAMOC14	E-AP	181.028563	927.10798	356.24976	32422.44081	612.04199	4704.378702	1942.646117	124985.3846	3849.734032	34654.47619	14468.04523	465287.0623	16336.69693	2149.690595	389.829656	26317.4016	79200.91452	54702.81778	3.29e+11	49552.12632	274000.0033	167020.2561	1.8e+13	0.370962	42044.44884	11.189864	139925.7688	0.011479	101269.3123	141285.0414	141285.0414	59.16519	243244.1792	0.025457	0.000688	-0.207586	643.069821	0.006212	3672.847059	62.592782	0.733323	0.110349	0.695038	2.016785	2.559589
Radiologist 1	BAMOC	15	BAMOC15	L-AP	198.29991	1011.814347	421.440824	33589.22451	717.608982	4854.652604	2203.480587	129502.2455	4941.649354	35937.25464	16721.12603	482071.7274	14274.47926	1933.563035	392.073614	23415.20327	42981.42565	57680.9593	2.68e+11	77906.77311	137804.6565	302287.2001	1.86e+13	0.583047	38340.96505	9.494105	128364.3801	0.011326	99959.95949	134578.8116	134578.8116	51.09749	243245.5211	0.026684	0.000676	-0.208561	658.398961	0.005928	3563.939972	61.803523	0.70781	0.085055	0.819617	2.141873	2.76289
Radiologist 1	BAMOC	17	BAMOC17	L-AP	181.242819	1033.352884	456.71442	35537.89233	605.889332	5194.289665	2447.539515	136957.2797	3828.218075	37453.95185	17628.35803	510375.1671	15997.37575	2140.860818	395.395645	19795.22781	70771.68573	38256.524	1.46e+11	40074.79441	258087.8721	266734.6106	1.26e+13	0.457971	44790.80566	9.497266	142704.8309	0.011147	102876.7492	148567.4032	148567.4032	52.163609	264069.1454	0.026101	0.000661	-0.187876	701.480633	0.005417	3880.707423	64.279375	0.71602	0.110152	0.748814	2.011617	2.58367
Radiologist 1	BAMOC	19	BAMOC19	L-AP	168.011508	906.122632	378.158393	29578.39312	536.446834	4662.073764	2064.564798	113651.4987	3348.844529	34107.77308	15409.73224	420498.222	15349.19632	2061.062132	359.95273	23984.56638	72083.53573	54037.62734	2.42e+11	56226.88665	455632.5207	312954.9072	1.53e+13	0.261555	48868.90824	7.807774	154516.8179	0.014591	119321.5941	162515.6012	162515.6012	64.583296	292159.8608	0.033398	0.000629	-0.237033	777.422055	0.004559	4169.436468	66.753375	0.698833	0.086151	0.808099	2.222576	2.834071
Radiologist 1	BAMOC	20	BAMOC20	L-AP	143.50132	921.830082	324.598841	32847.33196	479.765827	4772.967445	1791.518586	126616.3604	3156.05285	35011.24341	13484.20016	471454.1985	18370.99041	2501.683032	453.72992	19970.5681	43648.73443	43422.66948	3.16e+11	67538.97485	192988.558	150236.775	1.5e+13	0.622223	37580.6767	14.520735	129614.9789	0.006851	109630.3821	153623.1029	153623.1029	54.964987	317681.7773	0.035375	0.000597	-0.198802	805.931798	0.004472	4361.50068	68.166145	0.685519	0.083443	0.863158	2.158046	2.80334
Radiologist 1	BAMOC	22	BAMOC22	L-AP	152.649829	1056.679717	460.298023	38810.41411	508.892527	5389.983743	2449.714492	149851.6728	3349.111971	39331.49757	17760.8629	560075.1936	18221.5227	2431.376723	443.731865	17852.22376	29764.65633	69957.88924	2.04e+11	31429.41677	108705.9301	240125.0403	1.15e+13	0.606383	25556.74495	13.862014	130503.5057	0.007218	92091.27507	136425.5032	136425.5032	51.744921	259138.2562	0.035693	0.000584	-0.216818	791.028526	0.004654	4384.720703	68.426582	0.685765	0.072175	0.904391	2.250013	2.922387
Radiologist 1	BAMOC	24	BAMOC24	L-AP	167.690783	978.347543	364.974917	34303.32564	609.087231	4829.059235	1922.371634	132384.2434	4322.365753	35371.11091	13915.73456	494165.8627	17133.0106	2297.60037	445.681842	24897.90652	42952.12197	74530.73168	2.54e+11	70602.9383	301106.9743	361527.4383	1.75e+13	0.586863	31769.03427	8.848459	121955.0196	0.015467	96362.49722	136890.555	136890.555	112.555678	271883.1463	0.032304	0.000552	-0.26111	905.362235	0.003805	4839.087836	71.9531	0.672861	0.057051	1.016712	2.447995	3.161692
Radiologist 1	BAMOC	25	BAMOC25	L-AP	146.064254	1020.839765	422.033756	38838.16189	566.555233	5000.672512	2083.312309	150351.9751	4157.486602	36474.66167	14924.94726	564933.2388	17392.22781	2350.80497	452.741756	19745.47523	50449.06325	50239.8305	2.24e+11	42140.65779	366025.8491	141900.9151	1.7e+13	0.448534	21368.14293	7.939564	125603.4844	0.016182	93339.67415	125803.7177	125803.7177	93.074385	230639.759	0.041495	0.000521	-0.274242	934.105422	0.003432	5054.613978	73.4669	0.687393	0.059653	0.903649	2.426034	3.097732
[truncated: 2,544 more rows]
[truncated: 82 more columns]
